# Supplementary material for: Modular toolkit to facilitate molecular manipulations in mycobacteria
Source: J Bacteriol. 2026 Mar 16;208(4):e00474-25. doi: 10.1128/jb.00474-25 (PMC13104609; doi:10.1128/jb.00474-25)
Supplement: Tables S1 to S5 — Primers, plasmids, strains, and mass spectrometry data. [file jb.00474-25-s0001.xlsx]

## Sheet: Table S1
Table S1: Primers used in the study
Name	Description	Sequence (5'-3')
Fragment1 F (Forward)	Expression cassette pENTR-D-TOPO cloning primer	CACCGCATAAGTTGCATAACTTCGTATAGC
Fragment1 R (Reverse)	Expression cassette pENTR-D-TOPO cloning primer	GCAATCTATGCATAACTTCGTATAATG
attP MS6 F	attP MS6 F- NotI	CACCGCGGCCGCTACGCGTCCACCAATTTCT
attP MS6 R	attP MS6 R- EcoRI	TTTTGAATTCTGGCGCGCCTTTGCGATTG
attP Giles F	attP Giles F- NotI	CACCGCGGCCGCTTACGCGTCGCCGACCTAC
attP Giles R	attP Giles R- EcoRI	TTTTGAATTCTGGCGCGCCCTCGACGGAC
Mtb 285 F	L5 attP replacement F	GGCCGCCGTTGGAGGGGCAAGGTCGC
Mtb 286 R	L5 attP replacement R	AATTCGCGACCTTGCCCCTCCAACG
OriE F	E. coli Ori F- DraIII	CACCCACAGAGTGCTGCACCACGGCAATCCA
OriE R	E. coli Ori R- KpnI	AAAAGGTACCCGATACCGTCGGCTTCCTC
Integrase F	L5/Giles/MS6/Tweety Integrase R- DraIII	TTTTCACAAAGTGGAATTCCTGGTCGTTCCGC
L5 int. R	L5 integrase R- KpnI	CACCGGTACCGCAACCGCGTATGCCCAG
Giles int. R	Giles integrase R- KpnI	CACCGGTACCCTAAGACTGTCCGCTGCCG
MS6 int. R	MS6 integrase R- KpnI	CACCGGTACCCTGCGGAACCTGGACTATG
Tweety int. R	Tweety integrase R- KpnI	CACCGGTACCCCTACGCAAACGTCGATGG
OriM F	Mycobacteria Ori F- KpnI	CACCGGTACCGTGAGCCCACCAGCTC
OriM R	Mycobacteria Ori R- PflMI	TTTTCCACAAAGTGGGCCACGGATGCCACCAC
Aprr F	Apramycin resistance F- DraIII	CACCCACTTTGTGACGTAGTTATCGAATTCCTG
Aprr R	Apramycin resistance R- DraIII	TTTTCACCTTGTGTGGATCCCCCGTGTTG
Kanr F	Kanamycin resistance F- PflMI	CACCCCAGTTTCTGGGGTGTGAATGCCCCTCG
Kanr R	Kanamycin resistance R- PflMI	TTTTCCAGCTTCTGGGTCAGCGTAATGCTCTGCC
Cmr F	Chloramphenicol resistance F- DraIII	CACCCACTTTGTGAACGGGTATGCTGTTAGGC
Cmr R	Chloramphenicol resistance R- DraIII	TTTTCACCTTGTGTTACGCCCCGCCCTGCCAC
Zeor F	Zeocin resistance F- PflMI	CACCCCAGTTTATGGGCACGACCAGCGTTAGC
Zeor R	Zeocin resistance R- PflMI	TTTTCCAGCTTCTGGTCAGTCCTGCTCCTCGG
3xFLAG F	3xFLAG F- PmlI	CACCCACGTGATGGACTACAAAGACATGAC
3xFLAG R	3xFLAG R- NdeI	AAAACATATGGCCACCGGAACCACCCTTGTCATCGTCCTTGTA
GFP F	GFP F- PmlI	CACCCACGTGATGTCGAAGGGCGAGG
GFP R	GFP R- NdeI	AAACATATGGCCACCGGAACCACCCTTGTACAGCTCGTCCATG
mCheery F	mCherry F- PmlI	CACCCACGTG ATGGTGAGCAAGGGCGAGG
mCheery R	mCherry R- NdeI	AAAACATATGGCCACCGGAACCACCCTTGTACAGCTCGTCCATG
SBPHAS F	SBPHAS F- HindIII	AAAAAAGCTTGGTGGTAGCGGCGGCATGGACGAGAAGACCAC
SBPHAS R	SBPHAS F- HpaI	TTTTGTTAACTTAGCTATCCATGTGCTGACGC
GFP F	GFP F- HindIII	CACCAAGCTTGGTGGTGGTGGATCCATGTCGAAGGGCGAGGAGC
GFP R	GFP R- HpaI	TTTTGTTAACCTTGTACAGCTCGTCCATGC
mCheery F	mCherry F- HindIII	CACCAAGCTTGGTGGTGGTGGATCCATGGTGAGCAAGGGCGAGG
mCheery R	mCherry R- HpaI	TTTTGTTAACCTTGTACAGCTCGTCCATGC
Wag31 F	Wag31 F- NdeI	CACCCATATGCCGCTCACACCAGCG
Wag31 R	Wag31 R- HindIII	TTTTAAGCTTTCAGTTGTTGCCGCGGTTGA
Wag31 R	Wag31 R- HindIII without stop codon	TTTTAAGCTTGTTGTTGCCGCGGTTGAAC
FtsZ F	FtsZ F- NdeI	CACCTTTTCATATACCCCCCCGCATAACT
FtsZ R	FtsZ R- HindIII without stop codon	TTTTAAGCTTGTGCCGCATGAAGGGCGGC
RbpA F	RbpA F- NdeI	CACCCATATGATGACGATGGCTGAT
RbpA R	RbpA R- HindIII	TTTTAAGCTTCAGCTTCCGGTTCCGCG
RbpA R	RbpA R- HindIII without stop codon	TTTTAAGCTTGCTTCCGGTTCCGCGCC
SigA F	SigA F- NdeI	CACCCATATGGCAGCGACCAAAGCAAG
SigA R	SigA R- HindIII	AAAAAAGCTTTCAGTCCAGGTAGTCGCGC
SigC F	SigC F- NdeI	CACCCATATGACCGCGACGGCAAGC
SigC R	SigC R- HindIII	AAAAAAGCTTCTAGCCGGTGAGGTCGTCGG
SigG F	SigG F- NdeI	CACCCATATGCGCACATCGCCGATG
SigG R	SigG R- HindIII	AAAAAAGCTTTCACAGCGAATCGGGCAG
SigH F	SigH F- NdeI	CACCCATATGGCCGACATCGATGGTG
SigH R	SigH R- HindIII	AAAAAAGCTTTCATGACGACACCCCCTCG

## Sheet: Table S2
Table S2: Plasmids used in this study
Plasmid	Description	Selection marker	Source
pENTR-D-TOPO	Enty cloning vector	Kanr	Invitrogen
pML1357	Giles integrative plamid has GFP and xylE reporters	Hygr	[14]
pML1361	MS6 integrative plamid has GFP and xylE reporters	Hygr	[14]
ptb21-FtsZ-mCherry2B	Integrative vector has mCherry reporter	Zeor	[31]
pNIT1	Nitrile inducible episomal vector	Kanr	[29]
pMV361	L5 integrative plasmid	Kanr	[13]
pVV16	Episomal plasmid with Kanamycin resistance cassette	Kanr	[29]
pMV261-apra	Episomal plasmid with Apramycin resistance cassette	Aprr	Gift from Prof. Jacobs, WR
pVR1	Episomal plasmid with Chloramphenicol resistance cassette	Chlr	[51]
pSNL-S	L5 integrative plasmid contains SBPHAS tag at N- termini	Aprr	This study
pSNL-F	L5 integrative plasmid contains 3X-FLAG tag at N- termini	Aprr	This study
pSNL-GFP	L5 integrative plasmid contains GFP tag at N- termini	Aprr	This study
pSNL-mC	L5 integrative plasmid contains mCherry tag at N- termini	Aprr	This study
pSCL-S	L5 integrative plasmid contains SBP-HA-S tag at C- termini	Aprr	This study
pSCL-F	L5 integrative plasmid contains 3X-FLAG tag at C- termini	Aprr	This study
pSCL-GFP	L5 integrative plasmid contains GFP tag at C- termini	Aprr	This study
pSCL-mC	L5 integrative plasmid contains mCherry tag at C- termini	Aprr	This study
pSNG-S	Giles integrative plasmid contains SBP-HA-S tag at N- termini	Kanr	This study
pSNG-F	Giles integrative plasmid contains 3X-FLAG tag at N- termini	Kanr	This study
pSNG-GFP	Giles integrative plasmid contains GFP tag at N- termini	Kanr	This study
pSNG-mC	Giles integrative plasmid contains mCherry tag at N- termini	Kanr	This study
pSCG-S	Giles integrative plasmid contains SBP-HA-S tag at C- termini	Kanr	This study
pSCG-F	Giles integrative plasmid contains 3X-FLAG tag at C- termini	Kanr	This study
pSCG-GFP	Giles integrative plasmid contains GFP tag at C- termini	Kanr	This study
pSCG-mC	Giles integrative plasmid contains mCherry tag at C- termini	Kanr	This study
pSNM-S	MS6 integrative plasmid contains SBP-HA-S tag at N- termini	Zeor	This study
pSNM-F	MS6 integrative plasmid contains 3X-FLAG tag at N- termini	Zeor	This study
pSNM-GFP	MS6 integrative plasmid contains GFP tag at N- termini	Zeor	This study
pSNM-mC	MS6 integrative plasmid contains mCherry tag at N- termini	Zeor	This study
pSCM-S	MS6 integrative plasmid contains SBP-HA-S tag at C- termini	Zeor	This study
pSCM-F	MS6 integrative plasmid contains 3X-FLAG tag at C- termini	Zeor	This study
pSCM-GFP	MS6 integrative plasmid contains GFP tag at C- termini	Zeor	This study
pSCM-mC	MS6 integrative plasmid contains mCherry tag at C- termini	Zeor	This study
pSNW-S	Tweety integrative plasmid contains SBP-HA-S tag at N- termini	Cmr	This study
pSNW-F	Tweety integrative plasmid contains 3X-FLAG tag at N- termini	Cmr	This study
pSNW-GFP	Tweety integrative plasmid contains GFP tag at N- termini	Cmr	This study
pSNW-mC	Tweety integrative plasmid contains mCherry tag at N- termini	Cmr	This study
pSCW-S	Tweety integrative plasmid contains SBP-HA-S tag at C- termini	Cmr	This study
pSCW-F	Tweety integrative plasmid contains 3X-FLAG tag at C- termini	Cmr	This study
pSCW-GFP	Tweety integrative plasmid contains GFP tag at C- termini	Cmr	This study
pSCW-mC	Tweety integrative plasmid contains mCherry tag at C- termini	Cmr	This study
pSNE-S	Episomal plasmid contains SBP-HA-S tag at N- termini	Zeor	This study
pSNE-F	Episomal plasmid contains 3X-FLAG tag at N- termini	Zeor	This study
pSNE-GFP	Episomal plasmid contains GFP tag at N- termini	Zeor	This study
pSNE-mC	Episomal plasmid contains mCherry tag at N- termini	Zeor	This study
pSCE-S	Episomal plasmid contains SBP-HA-S tag at C- termini	Zeor	This study
pSCE-F	Episomal plasmid contains 3X-FLAG tag at C- termini	Zeor	This study
pSCE-GFP	Episomal plasmid contains GFP tag at C- termini	Zeor	This study
pSCE-mC	Episomal plasmid contains mCherry tag at C- termini	Zeor	This study
pSNL-S-RbpA	RbpA was N-terminally tagged with SBP-HA-S by cloning into an L5 integrative vector	Aprr	This study
pSCL-S-RbpA	RbpA was C-terminally tagged with SBP-HA-S by cloning into an L5 integrative vector	Aprr	This study
pSNL-F-RbpA	RbpA was N-terminally tagged with 3X-FLAG by cloning into an L5 integrative vector	Aprr	This study
pSCL-F-RbpA	RbpA was C-terminally tagged with 3X-FLAG by cloning into an L5 integrative vector	Aprr	This study
pSNG-S-RbpA	RbpA was N-terminally tagged with SBP-HA-S by cloning into an Giles integrative vector	Kanr	This study
pSCG-S-RbpA	RbpA was C-terminally tagged with SBP-HA-S by cloning into an Giles integrative vector	Kanr	This study
pSNG-F-RbpA	RbpA was N-terminally tagged with 3X-FLAG by cloning into an Giles integrative vector	Kanr	This study
pSCG-F-RbpA	RbpA was C-terminally tagged with 3X-FLAG by cloning into an Giles integrative vector	Kanr	This study
pSNM-S-RbpA	RbpA was N-terminally tagged with SBP-HA-S by cloning into an MS6 integrative vector	Zeor	This study
pSCM-S-RbpA	RbpA was C-terminally tagged with SBP-HA-S by cloning into an MS6 integrative vector	Zeor	This study
pSNM-F-RbpA	RbpA was N-terminally tagged with 3X-FLAG by cloning into an MS6 integrative vector	Zeor	This study
pSCM-F-RbpA	RbpA was C-terminally tagged with 3X-FLAG by cloning into an MS6 integrative vector	Zeor	This study
pSNW-S-RbpA	RbpA was N-terminally tagged with SBP-HA-S by cloning into an Tweety integrative vector	Cmr	This study
pSCW-S-RbpA	RbpA was C-terminally tagged with SBP-HA-S by cloning into an Tweety integrative vector	Cmr	This study
pSNW-F-RbpA	RbpA was N-terminally tagged with 3X-FLAG by cloning into an Tweety integrative vector	Cmr	This study
pSCW-F-RbpA	RbpA was C-terminally tagged with 3X-FLAG by cloning into an Tweety integrative vector	Cmr	This study
pSNE-S-RbpA	RbpA was N-terminally tagged with SBP-HA-S by cloning into an Episomal vector	Zeor	This study
pSCE-S-RbpA	RbpA was C-terminally tagged with SBP-HA-S by cloning into an Episomal vector	Zeor	This study
pSNE-F-RbpA	RbpA was N-terminally tagged with 3X-FLAG by cloning into an Episomal vector	Zeor	This study
pSCE-F-RbpA	RbpA was C-terminally tagged with 3X-FLAG by cloning into an Episomal vector	Zeor	This study
pSNL-GFP-Wag31	Wag31 was N-terminally tagged with GFP by cloning into an L5 integrative vector	Aprr	This study
pSCL-GFP-Wag31	Wag31 was C-terminally tagged with GFP by cloning into an L5 integrative vector	Aprr	This study
pSNL-mC-Wag31	Wag31 was N-terminally tagged with mCherry by cloning into an L5 integrative vector	Aprr	This study
pSCL-mC-Wag31	Wag31 was C-terminally tagged with mCherry by cloning into an L5 integrative vector	Aprr	This study
pSNG-GFP-Wag31	Wag31 was N-terminally tagged with GFP by cloning into an Giles integrative vector	Kanr	This study
pSCG-GFP-Wag31	Wag31 was C-terminally tagged with GFP by cloning into an Giles integrative vector	Kanr	This study
pSNG-mC-Wag31	Wag31 was N-terminally tagged with mCherry by cloning into an Giles integrative vector	Kanr	This study
pSCG-mC-Wag31	Wag31 was C-terminally tagged with mCherry by cloning into an Giles integrative vector	Kanr	This study
pSNM-GFP-Wag31	Wag31 was N-terminally tagged with GFP by cloning into an MS6 integrative vector	Zeor	This study
pSCM-GFP-Wag31	Wag31 was C-terminally tagged with GFP by cloning into an MS6 integrative vector	Zeor	This study
pSNM-mC-Wag31	Wag31 was N-terminally tagged with mCherry by cloning into an MS6 integrative vector	Zeor	This study
pSCM-mC-Wag31	Wag31 was C-terminally tagged with mCherry by cloning into an MS6 integrative vector	Zeor	This study
pSNW-GFP-Wag31	Wag31 was N-terminally tagged with GFP by cloning into an Tweety integrative vector	Cmr	This study
pSCW-GFP-Wag31	Wag31 was C-terminally tagged with GFP by cloning into an Tweety integrative vector	Cmr	This study
pSNW-mC-Wag31	Wag31 was N-terminally tagged with mCherry by cloning into an Tweety integrative vector	Cmr	This study
pSCW-mC-Wag31	Wag31 was C-terminally tagged with mCherry by cloning into an Tweety integrative vector	Cmr	This study
pSNE-GFP-Wag31	Wag31 was N-terminally tagged with GFP by cloning into an Episomal vector	Zeor	This study
pSCE-GFP-Wag31	Wag31 was C-terminally tagged with GFP by cloning into an Episomal integrative vector	Zeor	This study
pSNE-mC-Wag31	Wag31 was N-terminally tagged with mCherry by cloning into an Episomal integrative vector	Zeor	This study
pSCE-mC-Wag31	Wag31 was C-terminally tagged with mCherry by cloning into an Episomal integrative vector	Zeor	This study
pSCL-GFP-FtsZ	Wag31 was C-terminally tagged with GFP by cloning into an L5 integrative vector	Aprr	This study
pSNL-S-SigA	SigA was N-terminally tagged with SBP-HA-S by cloning into an L5 integrative vector	Aprr	This study
pSNG-S-SigC	SigC was N-terminally tagged with SBP-HA-S by cloning into an Giles integrative vector	Kanr	This study
pSNM-S-SigG	SigG was N-terminally tagged with SBP-HA-S by cloning into an MS6 integrative vector	Zeor	This study
pSNW-S-SigH	SigH was N-terminally tagged with SBP-HA-S by cloning into an Tweety integrative vector	Cmr	This study
pENT-F1LNS	Fragment 1, containing the L5 attP site, N-terminal SBP-HA-S tag cloned into pENTR-D-TOPO	Kanr	This study
pENT-F1GNS	Fragment 1, containing the Giles attP site, N-terminal SBP-HA-S tag cloned into pENTR-D-TOPO	Kanr	This study
pENT-F1MNS	Fragment 1, containing the MS6 attP site, N-terminal SBP-HA-S tag cloned into pENTR-D-TOPO	Kanr	This study
pENT-F1NS	Fragment 1, containing no attP site, N-terminal SBP-HA-S tag cloned into pENTR-D-TOPO	Kanr	This study
pENT-F1LCF	Fragment 1, containing the L5 attP site and a C-terminal 3X-FLAG tag, is cloned into pENTR-D-TOPO	Kanr	This study
pENT-F1GCF	Fragment 1, containing the Giles attP site and a C-terminal 3X-FLAG tag, is cloned into pENTR-D-TOPO	Kanr	This study
pENT-F1MCF	Fragment 1, containing the MS6 attP site and a C-terminal 3X-FLAG tag, is cloned into pENTR-D-TOPO	Kanr	This study
pENT-F1CF	Fragment 1, which contains no attP site and a C-terminal 3X-FLAG tag, is cloned into pENTR-D-TOPO	Kanr	This study
pENT-F1LCG	Fragment 1, containing the L5 attP site and a C-terminal GFP tag, is cloned into pENTR-D-TOPO	Kanr	This study
pENT-F1GCG	Fragment 1, containing the Giles attP site and a C-terminal GFP tag, is cloned into pENTR-D-TOPO	Kanr	This study
pENT-F1MCG	Fragment 1, containing the MS6 attP site and a C-terminal GFP tag, is cloned into pENTR-D-TOPO	Kanr	This study
pENT-F1CG	Fragment 1, which contains no attP site and a C-terminal GFP tag, is cloned into pENTR-D-TOPO	Kanr	This study
pENT-F1LCmC	Fragment 1, containing the L5 attP site and a C-terminal mCherry tag, is cloned into pENTR-D-TOPO	Kanr	This study
pENT-F1GCmC	Fragment 1, containing the Giles attP site and a C-terminal mCherry tag, is cloned into pENTR-D-TOPO	Kanr	This study
pENT-F1MCmC	Fragment 1, containing the MS6 attP site and a C-terminal mCherry tag, is cloned into pENTR-D-TOPO	Kanr	This study
pENT-F1CmC	Fragment 1, which contains no attP site and a C-terminal mCherry tag, is cloned into pENTR-D-TOPO	Kanr	This study
pENT-F1LCS	Fragment 1, containing the L5 attP site and a C-terminal SBP-HA-S tag, is cloned into pENTR-D-TOPO	Kanr	This study
pENT-F1GCS	Fragment 1, containing the Giles attP site and a C-terminal SBP-HA-S tag, is cloned into pENTR-D-TOPO	Kanr	This study
pENT-F1MCS	Fragment 1, containing the MS6 attP site and a C-terminal SBP-HA-S tag, is cloned into pENTR-D-TOPO	Kanr	This study
pENT-F1CS	Fragment 1, which contains no attP site and a C-terminal SBP-HA-S tag, is cloned into pENTR-D-TOPO	Kanr	This study
pENT-F1LNF	Fragment 1, containing the L5 attP site, N-terminal GFP tag cloned into pENTR-D-TOPO	Kanr	This study
pENT-F1GNF	Fragment 1, containing the Giles attP site, N-terminal GFP tag cloned into pENTR-D-TOPO	Kanr	This study
pENT-F1MNF	Fragment 1, containing the MS6 attP site, N-terminal GFP tag cloned into pENTR-D-TOPO	Kanr	This study
pENT-F1NF	Fragment 1, containing no attP site, N-terminal GFP tag cloned into pENTR-D-TOPO	Kanr	This study
pENT-F1LNG	Fragment 1, containing the L5 attP site, N-terminal GFP tag cloned into pENTR-D-TOPO	Kanr	This study
pENT-F1GNG	Fragment 1, containing the Giles attP site, N-terminal GFP tag cloned into pENTR-D-TOPO	Kanr	This study
pENT-F1MNG	Fragment 1, containing the MS6 attP site, N-terminal GFP tag cloned into pENTR-D-TOPO	Kanr	This study
pENT-F1NG	Fragment 1, containing no attP site, N-terminal GFP tag cloned into pENTR-D-TOPO	Kanr	This study
pENT-F1LNmC	Fragment 1, containing the L5 attP site, N-terminal mCherry tag cloned into pENTR-D-TOPO	Kanr	This study
pENT-F1GNmC	Fragment 1, containing the Giles attP site, N-terminal mCherry tag cloned into pENTR-D-TOPO	Kanr	This study
pENT-F1MNmC	Fragment 1, containing the MS6 attP site, N-terminal mCherry tag cloned into pENTR-D-TOPO	Kanr	This study
pENT-F1NmC	Fragment 1, containing no attP site, N-terminal mCherry tag cloned into pENTR-D-TOPO	Kanr	This study
pENT-F2OL	Fragment 2, containing E.coli oriE and L5 integrase cloned into pENTR-D-TOPO	Kanr	This study
pENT-F2OG	Fragment 2, containing E.coli oriE and Giles integrase cloned into pENTR-D-TOPO	Kanr	This study
pENT-F2OMS	Fragment 2, containing E.coli oriE and MS6 integrase cloned into pENTR-D-TOPO	Kanr	This study
pENT-F2OW	Fragment 2, containing E.coli oriE and Tweety integrase cloned into pENTR-D-TOPO	Kanr	This study
pENT-F2OM	Fragment 2, containing E.coli oriE and Mycobacterial oriM cloned into pENTR-D-TOPO	Kanr	This study
pENT-F3Apramycin	Fragment 3, containing Apramycin resistance gene cloned into pENTR-D-TOPO	Kanr	This study
pENT-F3Kanamycin	Fragment 3, containing Kanamycin resistance gene cloned into pENTR-D-TOPO	Kanr	This study
pENT-F3Zeocin	Fragment 3, containing Zeocin resistance gene cloned into pENTR-D-TOPO	Kanr	This study
pENT-F3Chloramphenicol	Fragment 3, containing Chloramphenicol resistance gene cloned into pENTR-D-TOPO	Kanr	This study

## Sheet: Table S3
Table S3: Strains used in this study
Strains	Description	Resistance
E. coli DHα	Cloning and plasmid isolation	None
Mycobacterium smegmatis Mc2155	Protein expression and localization studies	None
Msm::pSNL-S-RbpA	Msm strain transformed with pSNL-S-RbpA construct.	Aprr
Msm::pSNL-F-RbpA	Msm strain transformed with pSNL-F-RbpA construct.	Aprr
Msm::pSCL-S-RbpA	Msm strain transformed with pSNL-S-RbpA construct.	Aprr
Msm::pSCL-F-RbpA	Msm strain transformed with pSCL-F-RbpA construct.	Aprr
Msm::pSNG-S-RbpA	Msm strain transformed with pSNG-S-RbpA construct.	Kanr
Msm::pSNG-F-RbpA	Msm strain transformed with pSNG-F-RbpA	Kanr
Msm::pSCG-S-RbpA	Msm strain transformed with pSCG-S-RbpA	Kanr
Msm::pSCG-F-RbpA	Msm strain transformed with pSCG-F-RbpA	Kanr
Msm::pSNM-S-RbpA	Msm strain transformed with pSNM-S-RbpA	Zeor
Msm::S-RbpA-Cre	Msm::pSNL-S-RbpA strain transformed with pCRE-SacB and selected on Kan plates.	Kanr
Msm::S-RbpA	Msm::S-RbpA-Cre strain selected on 10% sucrose	None
Msm::pSNM-F-RbpA	Msm strain transformed with pSNM-F-RbpA	Zeor
Msm::pSCM-S-RbpA	Msm strain transformed with pSCM-S-RbpA	Zeor
Msm::pSCM-F-RbpA	Msm strain transformed with pSCM-F-RbpA	Zeor
Msm::pSNW-S-RbpA	Msm strain transformed with pSNW-S-RbpA	Cmr
Msm::pSNW-F-RbpA	Msm strain transformed with pSNW-F-RbpA	Cmr
Msm::pSCW-S-RbpA	Msm strain transformed with pSCW-S-RbpA	Cmr
Msm::pSCW-F-RbpA	Msm strain transformed with pSCW-F-RbpA	Cmr
Msm::pSNE-S-RbpA	Msm strain transformed with pSNE-S-RbpA	Zeor
Msm::pSNE-F-RbpA	Msm strain transformed with pSNE-F-RbpA	Zeor
Msm::pSCE-S-RbpA	Msm strain transformed with pSCE-S-RbpA	Zeor
Msm::pSCE-F-RbpA	Msm strain transformed with pSCE-F-RbpA	Zeor
Msm::pSNL-mG-Wag31	Msm strain transformed with pSNL-mG-Wag31	Aprr
Msm::pSNL-mC-Wag31	Msm strain transformed with pSNL-mC-Wag31	Aprr
Msm::pSCL-mG-Wag31	Msm strain transformed with pSCL-mG-Wag31	Aprr
Msm::pSCL-mC-Wag31	Msm strain transformed with pSCL-mC-Wag31	Aprr
Msm::pSNG-mG-Wag31	Msm strain transformed with pSNG-mG-Wag31	Kanr
Msm::pSNG-mC-Wag31	Msm strain transformed with pSNG-mC-Wag31	Kanr
Msm::pSCG-mG-Wag31	Msm strain transformed with pSCG-mG-Wag31	Kanr
Msm::pSCG-mC-Wag31	Msm strain transformed with pSCG-mC-Wag31	Kanr
Msm::pSNM-mG-Wag31	Msm strain transformed with pSNM-mG-Wag31	Zeor
Msm::pSNM-mC-Wag31	Msm strain transformed with pSNM-mC-Wag31	Zeor
Msm::pSCM-mG-Wag31	Msm strain transformed with pSCM-mG-Wag31	Zeor
Msm::pSCM-mC-Wag31	Msm strain transformed with pSCM-mC-Wag31	Zeor
Msm::pSNW-mG-Wag31	Msm strain transformed with pSNW-mG-Wag31	Cmr
Msm::pSNW-mC-Wag31	Msm strain transformed with pSNW-mC-Wag31	Cmr
Msm::pSCW-mG-Wag31	Msm strain transformed with pSCW-mG-Wag31	Cmr
Msm::pSCW-mC-Wag31	Msm strain transformed with pSCW-mC-Wag31	Cmr
Msm::pSNE-mG-Wag31	Msm strain transformed with pSNE-mG-Wag31	Zeor
Msm::pSNE-mC-Wag31	Msm strain transformed with pSNE-mC-Wag31	Zeor
Msm::pSCE-mG-Wag31	Msm strain transformed with pSCE-mG-Wag31	Zeor
Msm::pSCE-mC-Wag31	Msm strain transformed with pSCE-mC-Wag31	Zeor
Msm::pSCL-mG-FtsZ	Msm strain transformed with pSCL-mG-FtsZ	Aprr
Msm::pSNL-S-SigA	Msm strain transformed with pSNL-S-SigA	Aprr
Msm::pSNG-S-SigC	Msm strain transformed with pSNG-S-SigC	Kanr
Msm::pSNM-S-SigG	Msm strain transformed with pSNM-S-SigG	Zeor
Msm::pSNW-S-SigH	Msm strain transformed with pSNW-S-SigH	Cmr

## Sheet: Table S4
Table S4: List of Proteins detected in FLAG_TAG Samples analysed by Mass spectrometry
Checked	Protein FDR Confidence: Combined	Master	Accession	Gene Locus_ID	Gene_Name	Description	Exp. q-value: Combined	Contaminant	Sum PEP Score	Coverage [%]	# Peptides	# PSMs	# Unique Peptides	# Protein Groups	# AAs	MW [kDa]	calc. pI	Score Sequest HT: Sequest HT	# Peptides (by Search Engine): Sequest HT	Abundance Ratio: (FLAG-RBPA1) / (FLAG-GFP1)	Abundance Ratio: (FLAG-RBPA2) / (FLAG-GFP2)	Abundance Ratio: (FLAG-RBPA3) / (FLAG-GFP3)	Abundance Ratio Adj. P-Value: (FLAG-RBPA1) / (FLAG-GFP1)	Abundance Ratio Adj. P-Value: (FLAG-RBPA2) / (FLAG-GFP2)	Abundance Ratio Adj. P-Value: (FLAG-RBPA3) / (FLAG-GFP3)	Abundances (Grouped): FLAG-GFP1	Abundances (Grouped): FLAG-GFP2	Abundances (Grouped): FLAG-GFP3	Abundances (Grouped): FLAG-RBPA1	Abundances (Grouped): FLAG-RBPA2	Abundances (Grouped): FLAG-RBPA3	Found in Sample: [S1] F1: Control, FLAG-GFP1	Found in Sample: [S2] F2: Control, FLAG-GFP2	Found in Sample: [S3] F3: Control, FLAG-GFP3	Found in Sample: [S4] F4: Sample, FLAG-RBPA1	Found in Sample: [S5] F5: Sample, FLAG-RBPA2	Found in Sample: [S6] F6: Sample, FLAG-RBPA3
FALSE	High	Master Protein	A0QQU5	MSMEG_0880	groEL2	Chaperonin GroEL 2 OS=Mycolicibacterium smegmatis (strain ATCC 700084 / mc(2)155) OX=246196 GN=groEL2 PE=1 SV=1	0	FALSE	816.678	66	30	2414	29	1	541	56.5	4.88	7254.22	30	1.014	0.602	0.73	0.988566	0.912787	0.914849	8.8354e+08	1.34204e+09	1.26278e+09	8.95715e+08	8.07354e+08	9.22058e+08	High	High	High	High	High	High
FALSE	High	Master Protein	A0QS66	MSMEG_1368	rpoC	DNA-directed RNA polymerase subunit beta' OS=Mycolicibacterium smegmatis (strain ATCC 700084 / mc(2)155) OX=246196 GN=rpoC PE=1 SV=1	0	FALSE	551.129	52	60	911	60	1	1317	146.4	6.43	2158.43	60	5.471	2.37	4.197	0.0091275	0.474681	0.23198	7.58952e+07	1.13381e+08	9.27884e+07	4.15212e+08	2.6872e+08	3.89462e+08	High	High	High	High	High	High
FALSE	High	Master Protein	A0QQC8	MSMEG_0709	dnaK	Chaperone protein DnaK OS=Mycolicibacterium smegmatis (strain ATCC 700084 / mc(2)155) OX=246196 GN=dnaK PE=1 SV=1	0	FALSE	547.62	73	40	779	40	1	622	66.6	4.86	2025.31	40	9.373	6.859	4.433	0.000191385	0.0453621	0.206416	4.14687e+07	4.879e+07	8.03459e+07	3.88689e+08	3.34627e+08	3.56192e+08	High	High	High	High	High	High
FALSE	High	Master Protein	A0R617	MSMEG_6392	MSMEG_6392	Polyketide synthase OS=Mycolicibacterium smegmatis (strain ATCC 700084 / mc(2)155) OX=246196 GN=MSMEG_6392 PE=4 SV=1	0	FALSE	518.673	36	53	518	53	1	1816	194.3	4.79	1205.77	53	0.862	0.675	1.076	0.924417	0.956063	0.982785	5.5468e+07	4.70154e+07	5.04291e+07	4.78268e+07	3.17497e+07	5.42791e+07	High	High	High	High	High	High
FALSE	High	Master Protein	A0QSS4	MSMEG_1583	groEL1	Chaperonin GroEL 1 OS=Mycolicibacterium smegmatis (strain ATCC 700084 / mc(2)155) OX=246196 GN=groEL1 PE=1 SV=1	0	FALSE	518.627	65	31	2171	30	1	540	56.1	5.03	6340.23	31	1.048	0.912	1.259	0.994207	0.96404	0.927935	5.16007e+08	6.02214e+08	6.03471e+08	5.40628e+08	5.49381e+08	7.59502e+08	High	High	High	High	High	High
FALSE	High	Master Protein	A0R574	MSMEG_6091	clpC1	ATP-dependent Clp protease ATP-binding subunit ClpC1 OS=Mycolicibacterium smegmatis (strain ATCC 700084 / mc(2)155) OX=246196 GN=clpC1 PE=3 SV=1	0	FALSE	410.06	45	33	550	30	1	848	93.5	5.62	1502.33	33	0.937	0.774	0.953	0.955353	0.989614	0.994749	7.48827e+07	8.65666e+07	1.06286e+08	7.01655e+07	6.69869e+07	1.01296e+08	High	High	High	High	High	High
FALSE	High	Master Protein	P60281	MSMEG_1367	rpoB	DNA-directed RNA polymerase subunit beta OS=Mycolicibacterium smegmatis (strain ATCC 700084 / mc(2)155) OX=246196 GN=rpoB PE=1 SV=1	0	FALSE	393.153	42	40	561	40	1	1169	128.5	5	1332.61	40	1.245	1.894	1.067	0.955353	0.613817	0.985952	3.07298e+09	3.09788e+09	3.28858e+09	3.82607e+09	5.86644e+09	3.50834e+09	High	High	High	High	High	High
FALSE	High	Master Protein	A0QXC0	MSMEG_3247	MSMEG_3247	Branched-chain amino acid ABC transporter substrate-binding protein OS=Mycolicibacterium smegmatis (strain ATCC 700084 / mc(2)155) OX=246196 GN=MSMEG_3247 PE=3 SV=1	0	FALSE	373.06	63	18	469	18	1	387	40.5	4.51	1417.44	18	1.06	0.655	1.665	0.997212	0.952609	0.801408	4.65887e+07	5.82969e+07	3.97012e+07	4.93787e+07	3.82115e+07	6.61194e+07	High	High	High	High	High	High
FALSE	High	Master Protein	A0QZ11	MSMEG_3858	rbpA	RNA polymerase-binding protein RbpA OS=Mycolicibacterium smegmatis (strain ATCC 700084 / mc(2)155) OX=246196 GN=rbpA PE=1 SV=2	0	FALSE	338.133	72	12	889	12	1	114	13	5.64	2652.46	12	100	100	100	5.40678e-17	3.40992e-17	3.42506e-17	1.45358e+07	583337	1.47609e+06	3.16503e+09	1.89459e+09	4.66244e+09	High	High	High	High	High	High
FALSE	High	Master Protein	A0R0W7	MSMEG_4533	MSMEG_4533	Sulfate-binding protein OS=Mycolicibacterium smegmatis (strain ATCC 700084 / mc(2)155) OX=246196 GN=MSMEG_4533 PE=3 SV=1	0	FALSE	321.708	67	15	478	15	1	349	36.7	4.94	1251.68	15	0.884	0.994	0.791	0.941638	0.953352	0.943399	1.17678e+08	2.04791e+08	2.23187e+08	1.04041e+08	2.03584e+08	1.76592e+08	High	High	High	High	High	High
FALSE	High	Master Protein	A0QPE7	MSMEG_0372	MSMEG_0372	Oxidoreductase, short chain dehydrogenase/reductase family protein OS=Mycolicibacterium smegmatis (strain ATCC 700084 / mc(2)155) OX=246196 GN=MSMEG_0372 PE=1 SV=1	0	FALSE	310.365	65	21	470	21	1	450	46.5	5.82	1387.09	21	2.318	1.747	3.753	0.413454	0.668744	0.293468	4.27287e+07	5.1393e+07	3.39702e+07	9.90628e+07	8.98023e+07	1.27495e+08	High	High	High	High	High	High
FALSE	High	Master Protein	A0QTE1	MSMEG_1807	MSMEG_1807	biotin carboxylase OS=Mycolicibacterium smegmatis (strain ATCC 700084 / mc(2)155) OX=246196 GN=MSMEG_1807 PE=4 SV=1	0	FALSE	309.171	45	22	441	22	1	598	63.1	5.39	1114	22	0.898	0.813	0.733	0.948709	0.999339	0.914849	9.57661e+07	9.99376e+07	121092695	8.60393e+07	8.12001e+07	8.88162e+07	High	High	High	High	High	High
FALSE	High	Master Protein	A0QW02	MSMEG_2758	sigA	RNA polymerase sigma factor SigA OS=Mycolicibacterium smegmatis (strain ATCC 700084 / mc(2)155) OX=246196 GN=sigA PE=1 SV=1	0	FALSE	283.915	46	28	995	27	1	466	51.5	4.84	2819.32	28	31.354	21.153	60.017	7.34485e-10	0.000677626	5.99794e-06	2.28692e+07	2.12959e+07	2.13082e+07	7.17052e+08	4.50462e+08	1.27885e+09	High	High	High	High	High	High
FALSE	High	Master Protein	A0QUY2	MSMEG_2378	serA	D-3-phosphoglycerate dehydrogenase OS=Mycolicibacterium smegmatis (strain ATCC 700084 / mc(2)155) OX=246196 GN=serA PE=3 SV=1	0	FALSE	281.189	61	23	470	23	1	528	54.3	5.07	1158.27	23	0.758	0.483	1.048	0.840192	0.804132	0.988565	1.1872e+08	1.10584e+08	9.7528e+07	9.00025e+07	5.34194e+07	1.02244e+08	High	High	High	High	High	High
FALSE	High	Master Protein	Q3L885	MSMEG_0408	pks	Polyketide synthase OS=Mycolicibacterium smegmatis (strain ATCC 700084 / mc(2)155) OX=246196 GN=pks PE=4 SV=1	0	FALSE	273.234	17	50	267	50	1	3652	389.6	5.16	504.03	50	1.484	0.356	1.559	0.865639	0.63433	0.838284	1.60065e+07	3.86776e+07	2.06494e+07	2.37575e+07	1.37592e+07	3.2191e+07	High	High	High	High	High	High
FALSE	High	Master Protein	A0R2B1	MSMEG_5049	kgd	Multifunctional 2-oxoglutarate metabolism enzyme OS=Mycolicibacterium smegmatis (strain ATCC 700084 / mc(2)155) OX=246196 GN=kgd PE=1 SV=1	0	FALSE	265.563	32	36	303	36	1	1227	135.9	6.16	682.84	36	0.718	0.242	1.258	0.798861	0.396419	0.927935	4.91348e+07	7.63857e+07	4.54119e+07	3.52985e+07	1.8523e+07	5.71499e+07	High	High	High	High	High	High
FALSE	High	Master Protein	A0R5N7	MSMEG_6256	asd	Aspartate-semialdehyde dehydrogenase OS=Mycolicibacterium smegmatis (strain ATCC 700084 / mc(2)155) OX=246196 GN=asd PE=3 SV=1	0	FALSE	261.537	55	15	225	15	1	346	36.5	5.25	629.72	15	0.928	0.889	0.724	0.955004	0.974535	0.911785	3.48296e+07	3.52612e+07	4.90769e+07	3.23266e+07	3.13424e+07	3.55182e+07	High	High	High	High	High	High
FALSE	High	Master Protein	A0QQP1	MSMEG_0825	thiD	Phosphomethylpyrimidine kinase OS=Mycolicibacterium smegmatis (strain ATCC 700084 / mc(2)155) OX=246196 GN=thiD PE=4 SV=1	0	FALSE	254.268	71	11	593	11	1	278	28.7	5.8	1641.93	11	1.308	0.431	0.635	0.947142	0.756506	0.851899	6.64518e+07	1.36731e+08	9.07587e+07	8.69263e+07	5.88935e+07	5.75877e+07	High	High	High	High	High	High
FALSE	High	Master Protein	A0R618	MSMEG_6393	fadD32	Long-chain-fatty-acid--AMP ligase FadD32 OS=Mycolicibacterium smegmatis (strain ATCC 700084 / mc(2)155) OX=246196 GN=fadD32 PE=1 SV=1	0	FALSE	253.787	51	24	279	24	1	630	68.2	5.77	686.53	24	1.196	0.841	1.414	0.970479	0.990397	0.878258	3.93313e+07	4.11883e+07	3.9726e+07	4.70287e+07	3.46235e+07	5.61742e+07	High	High	High	High	High	High
FALSE	High	Master Protein	A0QYY6	MSMEG_3833	rpsA	Small ribosomal subunit protein bS1 OS=Mycolicibacterium smegmatis (strain ATCC 700084 / mc(2)155) OX=246196 GN=rpsA PE=1 SV=1	0	FALSE	246.613	47	21	389	21	1	479	53.3	4.87	988.13	21	1.33	0.908	0.831	0.935394	0.96404	0.966488	3.89273e+07	4.3597e+07	5.46056e+07	5.17758e+07	3.95713e+07	4.53788e+07	High	High	High	High	High	High
FALSE	High	Master Protein	A0QR33	MSMEG_0969	hemL	Glutamate-1-semialdehyde 2,1-aminomutase OS=Mycolicibacterium smegmatis (strain ATCC 700084 / mc(2)155) OX=246196 GN=hemL PE=3 SV=1	0	FALSE	242.068	50	14	208	14	1	451	46.7	5.43	671.83	14	0.95	1.228	0.75	0.961248	0.857787	0.922284	2.56598e+07	2.86717e+07	2.85663e+07	2.4387e+07	3.52018e+07	2.14214e+07	High	High	High	High	High	High
FALSE	High	Master Protein	A0QSL8	MSMEG_1524	rpoA	DNA-directed RNA polymerase subunit alpha OS=Mycolicibacterium smegmatis (strain ATCC 700084 / mc(2)155) OX=246196 GN=rpoA PE=1 SV=1	0	FALSE	237.383	75	17	287	17	1	350	37.9	4.77	688.06	17	5.411	2.712	7.591	0.00970811	0.392936	0.0508611	3.50498e+07	3.17228e+07	2.15914e+07	1.89664e+08	8.60444e+07	1.63898e+08	High	High	High	High	High	High
FALSE	High	Master Protein	A0QVX3	MSMEG_2727	MSMEG_2727	Glutamate binding protein OS=Mycolicibacterium smegmatis (strain ATCC 700084 / mc(2)155) OX=246196 GN=MSMEG_2727 PE=3 SV=1	0	FALSE	235.98	65	14	374	14	1	273	29	4.72	948.58	14	1.571	1.281	0.747	0.824292	0.835697	0.92158	3.08741e+07	5.46889e+07	8.23875e+07	4.85135e+07	7.00773e+07	6.1532e+07	High	High	High	High	High	High
FALSE	High	Master Protein	A0QR89	MSMEG_1028	MSMEG_1028	Geranylgeranyl reductase OS=Mycolicibacterium smegmatis (strain ATCC 700084 / mc(2)155) OX=246196 GN=MSMEG_1028 PE=4 SV=1	0	FALSE	234.178	52	16	284	16	1	395	43.1	9.28	840.76	16	1.527	0.704	1.37	0.842854	0.96404	0.895908	3.90669e+07	4.93689e+07	5.43096e+07	5.96467e+07	3.47495e+07	7.43828e+07	High	High	High	High	High	High
FALSE	High	Master Protein	A0QVB8	MSMEG_2519	rpsB	Small ribosomal subunit protein uS2 OS=Mycolicibacterium smegmatis (strain ATCC 700084 / mc(2)155) OX=246196 GN=rpsB PE=1 SV=2	0	FALSE	219.879	68	16	350	16	1	277	30.1	6.18	921.21	16	1.53	0.335	2.12	0.842854	0.604256	0.659791	5.78867e+07	1.18857e+08	3.55243e+07	8.85493e+07	3.97794e+07	7.52988e+07	High	High	High	High	High	High
FALSE	High	Master Protein	A0QX87	MSMEG_3211	hisF	Imidazole glycerol phosphate synthase subunit HisF OS=Mycolicibacterium smegmatis (strain ATCC 700084 / mc(2)155) OX=246196 GN=hisF PE=3 SV=1	0	FALSE	215.557	68	15	389	15	1	261	27.1	5.06	830.41	15	1.368	0.518	2.197	0.923374	0.845724	0.634337	8.04174e+07	1.28687e+08	5.61021e+07	1.10015e+08	6.66025e+07	1.23258e+08	High	High	High	High	High	High
FALSE	High	Master Protein	A0R729	MSMEG_6759	glpK	Glycerol kinase OS=Mycolicibacterium smegmatis (strain ATCC 700084 / mc(2)155) OX=246196 GN=glpK PE=3 SV=1	0	FALSE	212.757	41	19	577	16	1	505	55.1	4.91	1292.98	19	0.967	0.452	0.507	0.967851	0.778101	0.728587	9.03652e+07	1.74165e+08	1.38198e+08	8.73428e+07	7.86945e+07	7.00933e+07	High	High	High	High	High	High
FALSE	High	Master Protein	A0QQW8	MSMEG_0903	lpdA	Dihydrolipoyl dehydrogenase OS=Mycolicibacterium smegmatis (strain ATCC 700084 / mc(2)155) OX=246196 GN=lpdA PE=3 SV=1	0	FALSE	208.653	47	18	277	18	1	464	49.4	5.71	693.36	18	0.891	0.534	1.12	0.947024	0.858175	0.968798	3.28906e+07	4.22325e+07	4.03936e+07	2.92994e+07	2.25462e+07	4.52574e+07	High	High	High	High	High	High
FALSE	High	Master Protein	A0QX97	MSMEG_3221	trpA	Tryptophan synthase alpha chain OS=Mycolicibacterium smegmatis (strain ATCC 700084 / mc(2)155) OX=246196 GN=trpA PE=3 SV=1	0	FALSE	206.199	56	13	393	13	1	262	27.1	4.73	979.05	13	0.508	0.581	1.444	0.422809	0.898514	0.873259	1.46904e+08	8.95564e+07	7.95851e+07	7.45682e+07	5.20097e+07	1.14914e+08	High	High	High	High	High	High
FALSE	High	Master Protein	A0QPE8	MSMEG_0373	MSMEG_0373	3-ketoacyl-CoA thiolase OS=Mycolicibacterium smegmatis (strain ATCC 700084 / mc(2)155) OX=246196 GN=MSMEG_0373 PE=3 SV=1	0	FALSE	199.777	26	10	168	10	1	432	45.2	6.57	518.05	10	1.865	1.849	5.329	0.661397	0.629993	0.134385	1.83301e+07	5.13847e+06	8.81678e+06	3.41777e+07	9.50352e+06	4.69821e+07	High	High	High	High	High	High
FALSE	High	Master Protein	A0R202	MSMEG_4938	atpA	ATP synthase subunit alpha OS=Mycolicibacterium smegmatis (strain ATCC 700084 / mc(2)155) OX=246196 GN=atpA PE=1 SV=1	0	FALSE	198.955	41	23	303	23	1	548	58.9	4.94	741.4	23	1.006	0.672	0.726	0.985628	0.956063	0.912891	3.17606e+07	3.80421e+07	3.76635e+07	3.19393e+07	2.55704e+07	2.73266e+07	High	High	High	High	High	High
FALSE	High	Master Protein	A0R218	MSMEG_4954	rho	Transcription termination factor Rho OS=Mycolicibacterium smegmatis (strain ATCC 700084 / mc(2)155) OX=246196 GN=rho PE=3 SV=1	0	FALSE	198.725	35	23	243	23	1	664	71.7	7.17	521.27	23	0.9	0.665	0.635	0.948709	0.956063	0.851899	3.20955e+07	4.7922e+07	6.10773e+07	2.89011e+07	3.18667e+07	3.8811e+07	High	High	High	High	High	High
FALSE	High	Master Protein	O68956	MSMEG_1568	glmS	Glutamine--fructose-6-phosphate aminotransferase [isomerizing] OS=Mycolicibacterium smegmatis (strain ATCC 700084 / mc(2)155) OX=246196 GN=glmS PE=3 SV=3	0	FALSE	191.863	34	16	238	16	1	628	67.9	5.48	581.71	16	1.325	0.772	1.272	0.939536	0.989406	0.923856	2.43068e+07	2.39978e+07	2.09986e+07	3.21974e+07	1.85323e+07	2.67087e+07	High	High	High	High	High	High
FALSE	High	Master Protein	A0QVY4	MSMEG_2739	MSMEG_2739	LGFP repeat protein OS=Mycolicibacterium smegmatis (strain ATCC 700084 / mc(2)155) OX=246196 GN=MSMEG_2739 PE=4 SV=1	0	FALSE	188.686	31	15	116	15	1	811	86.1	4.28	326.91	15	1.54	8.952	3.136	0.839859	0.0196069	0.390044	1.94413e+07	5.14407e+06	6.58035e+06	2.99472e+07	4.6048e+07	2.06351e+07	High	High	High	High	High	High
FALSE	High	Master Protein	A0QS98	MSMEG_1401	tuf	Elongation factor Tu OS=Mycolicibacterium smegmatis (strain ATCC 700084 / mc(2)155) OX=246196 GN=tuf PE=1 SV=1	0	FALSE	188.514	56	16	316	16	1	396	43.7	5.33	829.71	16	0.824	1.388	0.566	0.903144	0.787742	0.797444	1.14594e+08	8.65622e+07	1.53262e+08	9.44629e+07	1.20176e+08	8.67747e+07	High	High	High	High	High	High
FALSE	High	Master Protein	A0QUE0	MSMEG_2174	MSMEG_2174	Superfamily protein I DNA or RNA helicase OS=Mycolicibacterium smegmatis (strain ATCC 700084 / mc(2)155) OX=246196 GN=MSMEG_2174 PE=1 SV=1	0	FALSE	186.667	33	17	213	17	1	736	81.1	4.86	532.35	17	36.703	8.817	16.418	9.88024e-11	0.020613	0.00339943	938428	2.46984e+06	2.30054e+06	3.44433e+07	2.17755e+07	3.77694e+07	High	High	High	High	High	High
FALSE	High	Master Protein	A0R5N8	MSMEG_6257	MSMEG_6257	Aspartokinase OS=Mycolicibacterium smegmatis (strain ATCC 700084 / mc(2)155) OX=246196 GN=MSMEG_6257 PE=3 SV=1	0	FALSE	185.604	42	14	260	14	1	421	44.4	4.96	728.59	14	0.811	0.561	1.254	0.893871	0.886657	0.93005	4.09138e+07	3.46385e+07	4.26848e+07	3.31755e+07	1.94494e+07	5.35356e+07	High	High	High	High	High	High
FALSE	High	Master Protein	A0R072	MSMEG_4283	sucB	Dihydrolipoamide acetyltransferase component of pyruvate dehydrogenase complex OS=Mycolicibacterium smegmatis (strain ATCC 700084 / mc(2)155) OX=246196 GN=sucB PE=3 SV=1	0	FALSE	183.847	35	15	294	15	1	585	61	4.72	736.53	15	1.355	1.522	0.855	0.923374	0.756423	0.968798	3.46582e+07	2.98033e+07	4.06067e+07	4.69491e+07	4.5363e+07	3.4715e+07	High	High	High	High	High	High
FALSE	High	Master Protein	A0QSG1	MSMEG_1467	rplE	Large ribosomal subunit protein uL5 OS=Mycolicibacterium smegmatis (strain ATCC 700084 / mc(2)155) OX=246196 GN=rplE PE=1 SV=1	0	FALSE	183.123	58	9	287	9	1	187	21.1	9.69	595.57	9	0.445	0.355	1.6	0.289647	0.633167	0.824327	4.91358e+07	6.19554e+07	2.75842e+07	2.18779e+07	2.19977e+07	4.41237e+07	High	High	High	High	High	High
FALSE	High	Master Protein	A0QVH9	MSMEG_2580	ispG	4-hydroxy-3-methylbut-2-en-1-yl diphosphate synthase (flavodoxin) OS=Mycolicibacterium smegmatis (strain ATCC 700084 / mc(2)155) OX=246196 GN=ispG PE=3 SV=1	0	FALSE	176.484	61	17	177	17	1	388	40.5	5.36	481	17	1.393	1.136	0.883	0.904667	0.897095	0.980825	3.49282e+07	5.03219e+07	5.77883e+07	4.86583e+07	5.7179e+07	5.10209e+07	High	High	High	High	High	High
FALSE	High	Master Protein	A0R730	MSMEG_6761	MSMEG_6761	Glycerol-3-phosphate dehydrogenase OS=Mycolicibacterium smegmatis (strain ATCC 700084 / mc(2)155) OX=246196 GN=MSMEG_6761 PE=3 SV=1	0	FALSE	176.003	33	15	330	15	1	568	60.8	6.95	762.88	15	0.987	0.884	2.425	0.976479	0.977572	0.571836	6.4367e+07	5.83823e+07	4.87154e+07	6.35004e+07	5.1602e+07	1.18113e+08	High	High	High	High	High	High
FALSE	High	Master Protein	A0QR19	MSMEG_0954	hemD	Uroporphyrinogen-III synthase OS=Mycolicibacterium smegmatis (strain ATCC 700084 / mc(2)155) OX=246196 GN=hemD PE=3 SV=1	0	FALSE	175.387	50	19	149	19	1	610	63.8	6.02	392.83	19	0.53	0.527	1.788	0.476234	0.851293	0.76303	1.09306e+07	8.41419e+06	6.82071e+06	5.7954e+06	4.43238e+06	1.21974e+07	High	High	High	High	High	High
FALSE	High	Master Protein	A0R1E4	MSMEG_4722	MSMEG_4722	Short-chain dehydrogenase OS=Mycolicibacterium smegmatis (strain ATCC 700084 / mc(2)155) OX=246196 GN=MSMEG_4722 PE=3 SV=1	0	FALSE	173.497	63	14	236	14	1	268	27.9	6.13	553.28	14	0.916	0.577	1.7	0.951647	0.897095	0.796301	2.38414e+07	2.52866e+07	1.99253e+07	2.1833e+07	1.45781e+07	3.38638e+07	High	High	High	High	High	High
FALSE	High	Master Protein	A0QSD7	MSMEG_1442	rpsC	Small ribosomal subunit protein uS3 OS=Mycolicibacterium smegmatis (strain ATCC 700084 / mc(2)155) OX=246196 GN=rpsC PE=1 SV=1	0	FALSE	173.359	62	18	660	18	1	275	30.1	10.2	1720.14	18	1.364	0.935	1.264	0.923374	0.96404	0.926793	2.11408e+08	2.26178e+08	2.81998e+08	2.88314e+08	2.11532e+08	3.56375e+08	High	High	High	High	High	High
FALSE	High	Master Protein	A0QS97	MSMEG_1399	rpsG	Small ribosomal subunit protein uS7 OS=Mycolicibacterium smegmatis (strain ATCC 700084 / mc(2)155) OX=246196 GN=rpsG PE=1 SV=1	0	FALSE	172.916	62	12	434	12	1	156	17.6	10.51	1195.59	12	1.154	0.746	1.612	0.988058	0.980521	0.820957	1.89151e+08	1.75015e+08	1.58893e+08	2.18213e+08	1.30595e+08	2.56067e+08	High	High	High	High	High	High
FALSE	High	Master Protein	A0QUX6	MSMEG_2372	ilvB	Acetolactate synthase OS=Mycolicibacterium smegmatis (strain ATCC 700084 / mc(2)155) OX=246196 GN=ilvB PE=3 SV=1	0	FALSE	172.082	40	19	197	19	1	618	66	5.91	481.48	19	0.71	0.244	1.054	0.788753	0.401149	0.987156	2.34702e+07	4.35698e+07	2.28595e+07	1.66577e+07	1.0644e+07	2.40869e+07	High	High	High	High	High	High
FALSE	High	Master Protein	A0R057	MSMEG_4268	MSMEG_4268	cytochrome-c oxidase OS=Mycolicibacterium smegmatis (strain ATCC 700084 / mc(2)155) OX=246196 GN=MSMEG_4268 PE=1 SV=1	0	FALSE	171.339	34	10	154	10	1	341	38	5.44	462.17	10	0.949	0.438	0.57	0.961248	0.764389	0.797444	1.32612e+07	1.30084e+07	1.53754e+07	1.25898e+07	5.70269e+06	8.76191e+06	High	High	High	High	High	High
FALSE	High	Master Protein	A0QWS5	MSMEG_3047	carB	Carbamoyl phosphate synthase large chain OS=Mycolicibacterium smegmatis (strain ATCC 700084 / mc(2)155) OX=246196 GN=carB PE=3 SV=1	0	FALSE	171.282	25	23	143	23	1	1115	119.5	5	258.62	23	1.024	0.413	1.909	0.989488	0.740295	0.723871	2.34193e+07	3.05978e+07	1.6631e+07	2.39917e+07	1.26345e+07	3.175e+07	High	High	High	High	High	High
FALSE	High	Master Protein	A0R535	MSMEG_6049	MSMEG_6049	Secreted protein OS=Mycolicibacterium smegmatis (strain ATCC 700084 / mc(2)155) OX=246196 GN=MSMEG_6049 PE=4 SV=1	0	FALSE	170.429	55	13	121	13	1	388	40.9	4.64	307.78	13	0.834	0.462	1.248	0.904667	0.784176	0.933174	2.09687e+07	2.90057e+07	2.20972e+07	1.74799e+07	1.33992e+07	2.75684e+07	High	High	High	High	High	High
FALSE	High	Master Protein	A0QPX3	MSMEG_0550	MSMEG_0550	Sulfonate binding protein OS=Mycolicibacterium smegmatis (strain ATCC 700084 / mc(2)155) OX=246196 GN=MSMEG_0550 PE=3 SV=1	0	FALSE	167.991	57	11	194	11	1	322	34.5	4.74	541.38	11	0.88	0.827	0.636	0.939536	0.995684	0.851899	1.81512e+07	2.96302e+07	3.15874e+07	1.59804e+07	2.44895e+07	2.01002e+07	High	High	High	High	High	High
FALSE	High	Master Protein	A0QVU2	MSMEG_2695	MSMEG_2695	35 kDa protein OS=Mycolicibacterium smegmatis (strain ATCC 700084 / mc(2)155) OX=246196 GN=MSMEG_2695 PE=3 SV=1	0	FALSE	166.197	73	14	361	14	1	279	30.3	5.72	894.29	14	1.774	0.821	1.01	0.712063	0.996991	0.994653	3.09321e+07	6.35903e+07	8.08568e+07	5.48611e+07	5.22363e+07	8.16324e+07	High	High	High	High	High	High
FALSE	High	Master Protein	A0R1H7	MSMEG_4757	MSMEG_4757	Fatty acid synthase OS=Mycolicibacterium smegmatis (strain ATCC 700084 / mc(2)155) OX=246196 GN=MSMEG_4757 PE=1 SV=1	0	FALSE	164.288	13	31	149	31	1	3089	329.3	5.01	283.72	31	1.129	0.805	1.026	0.993174	0.999339	0.993734	9.9127e+06	1.2604e+07	1.15468e+07	1.11869e+07	1.01451e+07	1.18414e+07	High	High	High	High	High	High
FALSE	High	Master Protein	A0QXB0	MSMEG_3235	MSMEG_3235	ABC-type amino acid transport system, secreted component OS=Mycolicibacterium smegmatis (strain ATCC 700084 / mc(2)155) OX=246196 GN=MSMEG_3235 PE=3 SV=1	0	FALSE	164.279	42	9	397	9	1	295	30.7	4.59	1058.97	9	1.098	0.524	1.153	0.997212	0.850288	0.966488	2.93058e+07	5.45771e+07	4.24019e+07	3.21852e+07	2.85733e+07	4.88903e+07	High	High	High	High	High	High
FALSE	High	Master Protein	A0R4M2	MSMEG_5884	MSMEG_5884	3-hydroxyisobutyrate dehydrogenase family protein OS=Mycolicibacterium smegmatis (strain ATCC 700084 / mc(2)155) OX=246196 GN=MSMEG_5884 PE=3 SV=1	0	FALSE	161.689	45	8	425	8	1	299	30.4	4.81	1174.76	8	0.635	0.386	1.339	0.680507	0.693857	0.903741	7.10541e+07	7.25734e+07	3.62182e+07	4.51162e+07	2.80316e+07	4.85e+07	High	High	High	High	High	High
FALSE	High	Master Protein	A0QSH0	MSMEG_1476	sppA	Signal peptide peptidase SppA, 67K type OS=Mycolicibacterium smegmatis (strain ATCC 700084 / mc(2)155) OX=246196 GN=sppA PE=3 SV=1	0	FALSE	161.282	41	18	172	18	1	594	62.7	5.43	410.06	18	1.212	0.584	1.344	0.96604	0.902753	0.903741	1.37616e+07	2.42682e+07	1.70834e+07	1.66776e+07	1.41609e+07	2.29521e+07	High	High	High	High	High	High
FALSE	High	Master Protein	A0QQ65	MSMEG_0643	MSMEG_0643	Extracellular solute-binding protein, family protein 5, putative OS=Mycolicibacterium smegmatis (strain ATCC 700084 / mc(2)155) OX=246196 GN=MSMEG_0643 PE=3 SV=1	0	FALSE	161.075	30	18	396	18	1	551	60.5	4.73	801.82	18	1.381	1.13	2.162	0.913822	0.897095	0.646918	4.32731e+07	5.34102e+07	3.84731e+07	5.97805e+07	6.03459e+07	8.31768e+07	High	High	High	High	High	High
FALSE	High	Master Protein	A0QQU2	MSMEG_0876	MSMEG_0876	Short chain dehydrogenase OS=Mycolicibacterium smegmatis (strain ATCC 700084 / mc(2)155) OX=246196 GN=MSMEG_0876 PE=3 SV=1	0	FALSE	159.174	40	7	88	7	1	305	32.5	8.44	229.34	7	1.513	1.517	8.029	0.847022	0.756506	0.0430773	3.21619e+06	3.0853e+06	2.03432e+06	4.8663e+06	4.68076e+06	1.63342e+07	High	High	High	High	High	High
FALSE	High	Master Protein	A0QP93	MSMEG_0317	MSMEG_0317	Integral membrane protein OS=Mycolicibacterium smegmatis (strain ATCC 700084 / mc(2)155) OX=246196 GN=MSMEG_0317 PE=1 SV=1	0	FALSE	158.273	55	13	78	13	1	398	43.2	4.7	192.99	13	1.147	0.808	0.473	0.988566	0.999339	0.689307	3.74078e+06	4.63826e+06	6.89804e+06	4.28889e+06	3.74718e+06	3.26212e+06	High	High	High	High	High	High
FALSE	High	Master Protein	A0QVZ5	MSMEG_2752	MSMEG_2752	RNA polymerase sigma factor OS=Mycolicibacterium smegmatis (strain ATCC 700084 / mc(2)155) OX=246196 GN=MSMEG_2752 PE=3 SV=1	0	FALSE	154.791	42	14	329	13	1	319	36	6.16	870.55	14	32.705	16.833	35.803	4.33847e-10	0.0018206	9.89384e-05	1.28357e+07	1.22884e+07	1.12258e+07	4.19788e+08	2.06851e+08	4.01912e+08	High	High	High	High	High	High
FALSE	High	Master Protein	A0QX00	MSMEG_3123	sufD	FeS assembly protein SufD OS=Mycolicibacterium smegmatis (strain ATCC 700084 / mc(2)155) OX=246196 GN=sufD PE=4 SV=1	0	FALSE	154.155	47	13	110	13	1	403	43.1	5.34	289.31	13	0.729	0.603	0.455	0.809925	0.912787	0.661628	8.40436e+06	9.6831e+06	1.46422e+07	6.12815e+06	5.83512e+06	6.66692e+06	High	High	High	High	High	High
FALSE	High	Master Protein	Q3I5Q7	MSMEG_0919	MSMEG_0919	HBHA-like protein OS=Mycolicibacterium smegmatis (strain ATCC 700084 / mc(2)155) OX=246196 GN=MSMEG_0919 PE=4 SV=1	0	FALSE	153.916	54	15	177	15	1	232	24.5	8.19	481.26	15	1.592	2.172	0.886	0.814488	0.524892	0.981172	4.1408e+07	3.7221e+07	5.01123e+07	6.59168e+07	8.08299e+07	4.43945e+07	High	High	High	High	High	High
FALSE	High	Master Protein	A0R203	MSMEG_4939	atpFH	ATP synthase subunit b-delta OS=Mycolicibacterium smegmatis (strain ATCC 700084 / mc(2)155) OX=246196 GN=atpFH PE=1 SV=1	0	FALSE	152.241	46	17	185	17	1	445	47.4	5.17	432.91	17	0.966	0.807	0.831	0.967851	0.999339	0.966488	3.00478e+07	4.17334e+07	3.84902e+07	2.90344e+07	3.36891e+07	3.19852e+07	High	High	High	High	High	High
FALSE	High	Master Protein	A0QTT7	MSMEG_1959	MSMEG_1959	UPF0182 protein MSMEG_1959/MSMEI_1915 OS=Mycolicibacterium smegmatis (strain ATCC 700084 / mc(2)155) OX=246196 GN=MSMEG_1959 PE=1 SV=1	0	FALSE	151.615	25	17	83	17	1	1003	109	6.93	148.16	17	0.203	0.269	2.14	0.00670351	0.462429	0.654105	6.38793e+06	4.0082e+06	3.69122e+06	1.29564e+06	1.07779e+06	7.89785e+06	High	High	High	High	High	High
FALSE	High	Master Protein	A0QWR1	MSMEG_3033	aroB	3-dehydroquinate synthase OS=Mycolicibacterium smegmatis (strain ATCC 700084 / mc(2)155) OX=246196 GN=aroB PE=3 SV=1	0	FALSE	151.333	50	12	221	12	1	373	39.3	5.69	643.03	12	0.828	0.575	0.907	0.904667	0.897095	0.986763	8.15133e+07	7.22633e+07	9.66543e+07	6.74774e+07	4.15869e+07	8.76706e+07	High	High	High	High	High	High
FALSE	High	Master Protein	A0QX01	MSMEG_3124	sufC	FeS assembly ATPase SufC OS=Mycolicibacterium smegmatis (strain ATCC 700084 / mc(2)155) OX=246196 GN=sufC PE=3 SV=1	0	FALSE	149.784	61	11	188	11	1	257	27.5	5.35	544.54	11	1.219	0.644	1.28	0.963596	0.944609	0.922284	1.66182e+07	1.65666e+07	1.68083e+07	2.02628e+07	1.0667e+07	2.15136e+07	High	High	High	High	High	High
FALSE	High	Master Protein	A0R200	MSMEG_4936	atpD	ATP synthase subunit beta OS=Mycolicibacterium smegmatis (strain ATCC 700084 / mc(2)155) OX=246196 GN=atpD PE=1 SV=1	0	FALSE	149.747	48	15	380	15	1	475	51.6	4.98	1047.81	15	0.878	0.75	1.185	0.937321	0.982017	0.957184	7.11093e+07	6.1158e+07	6.32971e+07	6.24317e+07	4.58543e+07	7.50008e+07	High	High	High	High	High	High
FALSE	High	Master Protein	P48354	MSMEG_0006	gyrA	DNA gyrase subunit A OS=Mycolicibacterium smegmatis (strain ATCC 700084 / mc(2)155) OX=246196 GN=gyrA PE=1 SV=1	0	FALSE	149.412	27	20	198	20	1	842	93.1	5.39	432.42	20	1.253	0.686	0.644	0.955353	0.960671	0.857119	1.41428e+07	3.04017e+07	3.74117e+07	1.77196e+07	2.08405e+07	2.40805e+07	High	High	High	High	High	High
FALSE	High	Master Protein	A0R156	MSMEG_4631	MSMEG_4631	DUF937 domain-containing protein OS=Mycolicibacterium smegmatis (strain ATCC 700084 / mc(2)155) OX=246196 GN=MSMEG_4631 PE=4 SV=1	0	FALSE	148.886	54	4	73	4	1	204	19.9	4.28	288.29	4	0.856	1.133	0.606	0.923374	0.897095	0.827367	7.48131e+07	8.61065e+07	1.32346e+08	6.40099e+07	97523814	8.02341e+07	High	High	High	High	High	High
FALSE	High	Master Protein	A0QNJ7	MSMEG_0067	MSMEG_0067	CobQ/CobB/MinD/ParA nucleotide binding domain-containing protein OS=Mycolicibacterium smegmatis (strain ATCC 700084 / mc(2)155) OX=246196 GN=MSMEG_0067 PE=4 SV=1	0	FALSE	148.602	36	13	172	13	1	474	50.9	6.32	426.32	13	0.841	0.216	1.21	0.908721	0.326111	0.943703	2.2365e+07	3.11453e+07	2.19392e+07	1.88068e+07	6.71567e+06	2.65387e+07	High	High	High	High	High	High
FALSE	High	Master Protein	A0QSL1	MSMEG_1517	MSMEG_1517	Spfh domain/band 7 family protein, putative OS=Mycolicibacterium smegmatis (strain ATCC 700084 / mc(2)155) OX=246196 GN=MSMEG_1517 PE=3 SV=1	0	FALSE	147.981	42	18	158	18	1	526	54.6	4.97	328.81	18	0.51	0.467	0.669	0.430523	0.787306	0.876581	1.845e+07	2.31255e+07	2.19075e+07	9.41833e+06	1.08088e+07	1.46617e+07	High	High	High	High	High	High
FALSE	High	Master Protein	P71533	MSMEG_1881	secA1	Protein translocase subunit SecA 1 OS=Mycolicibacterium smegmatis (strain ATCC 700084 / mc(2)155) OX=246196 GN=secA1 PE=1 SV=2	0	FALSE	147.492	28	20	148	20	1	953	106.4	5.49	328.42	20	0.48	0.313	2.273	0.362805	0.550264	0.612698	2.32694e+07	2.01586e+07	1.20293e+07	1.11712e+07	6309496	2.73475e+07	High	High	High	High	High	High
FALSE	High	Master Protein	A0QWS4	MSMEG_3046	carA	Carbamoyl phosphate synthase small chain OS=Mycolicibacterium smegmatis (strain ATCC 700084 / mc(2)155) OX=246196 GN=carA PE=3 SV=1	0	FALSE	144.947	40	10	178	10	1	382	40.6	5.9	416.38	10	1.17	1.407	0.892	0.981385	0.78517	0.982785	2.7262e+09	3.5531e+09	2.96482e+09	3.18846e+09	4.9977e+09	2.64326e+09	High	High	High	High	High	High
FALSE	High	Master Protein	A0QTI1	MSMEG_1852	selD	Selenide, water dikinase OS=Mycolicibacterium smegmatis (strain ATCC 700084 / mc(2)155) OX=246196 GN=selD PE=3 SV=1	0	FALSE	144.762	59	14	282	14	1	330	33.9	5.07	587.17	14	0.835	0.867	0.677	0.904667	0.983317	0.877978	9.56476e+07	1.16329e+08	1.2158e+08	7.98756e+07	1.00804e+08	8.22968e+07	High	High	High	High	High	High
FALSE	High	Master Protein	A0QSG4	MSMEG_1470	rplF	Large ribosomal subunit protein uL6 OS=Mycolicibacterium smegmatis (strain ATCC 700084 / mc(2)155) OX=246196 GN=rplF PE=1 SV=1	0	FALSE	143.344	59	10	427	10	1	179	19.4	9.99	982.79	10	1.132	1.247	1.305	0.991352	0.850288	0.914849	9.52215e+07	7.58105e+07	8.10635e+07	1.07785e+08	9.45109e+07	1.05764e+08	High	High	High	High	High	High
FALSE	High	Master Protein	A0R069	MSMEG_4281	pepA	Probable cytosol aminopeptidase OS=Mycolicibacterium smegmatis (strain ATCC 700084 / mc(2)155) OX=246196 GN=pepA PE=3 SV=1	0	FALSE	143.338	34	12	172	12	1	519	53.7	6.92	339.83	12	0.955	0.52	0.43	0.963596	0.846821	0.623434	3.78331e+07	3.34145e+07	4.87418e+07	3.61164e+07	1.73715e+07	2.09382e+07	High	High	High	High	High	High
FALSE	High	Master Protein	A0QQX8	MSMEG_0913	MSMEG_0913	Methoxy mycolic acid synthase 1 OS=Mycolicibacterium smegmatis (strain ATCC 700084 / mc(2)155) OX=246196 GN=MSMEG_0913 PE=3 SV=1	0	FALSE	143.178	49	13	475	13	1	290	33	5.06	1149.43	13	0.792	0.663	0.83	0.870805	0.95592	0.966488	7.72719e+07	8.94365e+07	9.61842e+07	6.11666e+07	5.93242e+07	7.98785e+07	High	High	High	High	High	High
FALSE	High	Master Protein	A0QU54	MSMEG_2081	MSMEG_2081	Acyl-CoA dehydrogenase OS=Mycolicibacterium smegmatis (strain ATCC 700084 / mc(2)155) OX=246196 GN=MSMEG_2081 PE=3 SV=1	0	FALSE	141.001	35	9	167	9	1	442	47.1	5.74	475.31	9	1.984	3.19	1.999	0.599361	0.299339	0.69807	7.83173e+06	1.3639e+07	7.39138e+06	1.55359e+07	4.3511e+07	1.47725e+07	High	High	High	High	High	High
FALSE	High	Master Protein	A0R5H1	MSMEG_6189	MSMEG_6189	Transcriptional regulator, Crp/Fnr family protein OS=Mycolicibacterium smegmatis (strain ATCC 700084 / mc(2)155) OX=246196 GN=MSMEG_6189 PE=4 SV=1	0	FALSE	140.669	67	13	316	13	1	224	24.8	9.58	926.66	13	1.318	0.691	0.89	0.941694	0.961858	0.982785	8.35361e+07	1.25761e+08	1.15932e+08	1.10106e+08	8.68941e+07	1.03216e+08	High	High	High	High	High	High
FALSE	High	Master Protein	A0QV37	MSMEG_2435	rpsP	Small ribosomal subunit protein bS16 OS=Mycolicibacterium smegmatis (strain ATCC 700084 / mc(2)155) OX=246196 GN=rpsP PE=1 SV=1	0	FALSE	140.4	66	8	257	8	1	156	16.8	9.25	793.72	8	0.69	0.549	1.212	0.754506	0.879837	0.943399	3.30716e+07	3.92863e+07	2.63265e+07	2.28241e+07	2.15873e+07	3.19031e+07	High	High	High	High	High	High
FALSE	High	Master Protein	A0QSG6	MSMEG_1472	rpsE	Small ribosomal subunit protein uS5 OS=Mycolicibacterium smegmatis (strain ATCC 700084 / mc(2)155) OX=246196 GN=rpsE PE=1 SV=1	0	FALSE	139.06	65	11	250	11	1	214	21.9	10.17	583.7	11	1.7	0.463	6.794	0.751874	0.78517	0.0699638	1.43985e+08	1.13483e+08	5.07079e+07	2.44744e+08	5.25766e+07	3.44524e+08	High	High	High	High	High	High
FALSE	High	Master Protein	A0R171	MSMEG_4646	MSMEG_4646	Pyruvate synthase OS=Mycolicibacterium smegmatis (strain ATCC 700084 / mc(2)155) OX=246196 GN=MSMEG_4646 PE=4 SV=1	0	FALSE	134.306	32	17	198	17	1	651	69	5.07	432.31	17	1.179	0.72	0.836	0.976479	0.96404	0.966488	1.51271e+07	1.92879e+07	1.79333e+07	1.78346e+07	1.38927e+07	1.49976e+07	High	High	High	High	High	High
FALSE	High	Master Protein	A0R3B8	MSMEG_5415	eno	Enolase OS=Mycolicibacterium smegmatis (strain ATCC 700084 / mc(2)155) OX=246196 GN=eno PE=1 SV=1	0	FALSE	133.949	47	13	120	13	1	427	44.7	4.63	314.86	13	1.261	0.721	0.811	0.954041	0.96404	0.957184	1.0649e+07	9.21305e+06	1.19236e+07	1.34249e+07	6.63802e+06	9.67277e+06	High	High	High	High	High	High
FALSE	High	Master Protein	A0QSZ3	MSMEG_1654	MSMEG_1654	Isocitrate dehydrogenase [NADP] OS=Mycolicibacterium smegmatis (strain ATCC 700084 / mc(2)155) OX=246196 GN=MSMEG_1654 PE=1 SV=1	0	FALSE	132.033	29	18	137	18	1	743	82.6	5.86	328.24	18	0.862	0.546	1.051	0.924417	0.876993	0.987523	1.80325e+07	1.80972e+07	1.78639e+07	1.55438e+07	9.88458e+06	1.87759e+07	High	High	High	High	High	High
FALSE	High	Master Protein	Q3L891	MSMEG_0402	mps2	Linear gramicidin synthetase subunit D OS=Mycolicibacterium smegmatis (strain ATCC 700084 / mc(2)155) OX=246196 GN=mps2 PE=4 SV=1	0	FALSE	131.3	13	24	83	23	1	2559	276.7	4.91	157.53	24	1.225	0.417	0.647	0.961973	0.743175	0.858684	3.37206e+06	1.19182e+07	7.6372e+06	4.1297e+06	4.97436e+06	4.9446e+06	High	High	High	High	High	High
FALSE	High	Master Protein	A0QS46	MSMEG_1347	rplA	Large ribosomal subunit protein uL1 OS=Mycolicibacterium smegmatis (strain ATCC 700084 / mc(2)155) OX=246196 GN=rplA PE=1 SV=1	0	FALSE	128.688	49	11	361	11	1	235	25	9.6	965.2	11	1.094	1.492	0.727	0.997212	0.764389	0.913022	6.46418e+07	5.54407e+07	7.27911e+07	7.07441e+07	8.27193e+07	5.28836e+07	High	High	High	High	High	High
FALSE	High	Master Protein	A0QSU3	MSMEG_1602	guaB	Inosine-5'-monophosphate dehydrogenase OS=Mycolicibacterium smegmatis (strain ATCC 700084 / mc(2)155) OX=246196 GN=guaB PE=3 SV=1	0	FALSE	128.506	27	14	244	14	1	513	53.3	5.92	645.75	14	1.874	1.334	0.759	0.656909	0.808622	0.926793	3.10262e+07	4.03735e+07	2.96921e+07	5.81534e+07	5.38407e+07	2.25356e+07	High	High	High	High	High	High
FALSE	High	Master Protein	A0QUG4	MSMEG_2198	MSMEG_2198	ThiF family protein OS=Mycolicibacterium smegmatis (strain ATCC 700084 / mc(2)155) OX=246196 GN=MSMEG_2198 PE=4 SV=1	0	FALSE	128.311	35	21	185	21	1	723	78.5	5.41	408.34	21	1.128	0.569	1.106	0.993174	0.895822	0.969872	1.8157e+07	3.38276e+07	2.13249e+07	2.04799e+07	1.92554e+07	2.35837e+07	High	High	High	High	High	High
FALSE	High	Master Protein	A0QUX8	MSMEG_2374	ilvC	Ketol-acid reductoisomerase (NADP(+)) OS=Mycolicibacterium smegmatis (strain ATCC 700084 / mc(2)155) OX=246196 GN=ilvC PE=1 SV=1	0	FALSE	127.998	38	13	143	13	1	337	36.4	4.97	364.92	13	1.756	1.807	0.733	0.715992	0.642243	0.914849	1.23724e+07	1.30154e+07	2.05307e+07	2.17302e+07	2.35225e+07	1.50488e+07	High	High	High	High	High	High
FALSE	High	Master Protein	A0R199	MSMEG_4674	tig	Trigger factor OS=Mycolicibacterium smegmatis (strain ATCC 700084 / mc(2)155) OX=246196 GN=tig PE=1 SV=1	0	FALSE	127.826	38	13	131	13	1	469	51.6	4.4	346.63	13	1.213	1.482	0.584	0.965191	0.767325	0.808809	1.08785e+07	1.02291e+07	1.45053e+07	1.31967e+07	1.51585e+07	8.46533e+06	High	High	High	High	High	High
FALSE	High	Master Protein	A0QW71	MSMEG_2839	MSMEG_2839	Transcriptional accessory protein OS=Mycolicibacterium smegmatis (strain ATCC 700084 / mc(2)155) OX=246196 GN=MSMEG_2839 PE=4 SV=1	0	FALSE	127.283	33	23	128	23	1	796	85.4	6.18	248.69	23	1.125	0.311	1.351	0.993174	0.548017	0.901682	1.0674e+07	2.00864e+07	1.15408e+07	1.20101e+07	6.24666e+06	1.55906e+07	High	High	High	High	High	High
FALSE	High	Master Protein	A0R0B0	MSMEG_4323	aceE	Pyruvate dehydrogenase E1 component OS=Mycolicibacterium smegmatis (strain ATCC 700084 / mc(2)155) OX=246196 GN=aceE PE=1 SV=1	0	FALSE	125.607	22	17	122	17	1	929	103	5.66	264.75	17	1.886	2.298	0.854	0.652756	0.493442	0.968798	1.45068e+07	1.41429e+07	14221595	2.73609e+07	3.2498e+07	1.21414e+07	High	High	High	High	High	High
FALSE	High	Master Protein	A0QNE0	MSMEG_0005	gyrB	DNA gyrase subunit B OS=Mycolicibacterium smegmatis (strain ATCC 700084 / mc(2)155) OX=246196 GN=gyrB PE=1 SV=1	0	FALSE	124.796	32	21	162	21	1	675	74.5	6.09	359	21	1.112	1.023	0.927	0.994207	0.939975	0.992177	2.12093e+07	2.33295e+07	3.21929e+07	2.35936e+07	2.38759e+07	2.98565e+07	High	High	High	High	High	High
FALSE	High	Master Protein	A0R103	MSMEG_4572	MSMEG_4572	DNA polymerase III, delta subunit OS=Mycolicibacterium smegmatis (strain ATCC 700084 / mc(2)155) OX=246196 GN=MSMEG_4572 PE=4 SV=1	0	FALSE	124.559	48	12	135	12	1	319	33.3	5.94	327.81	12	0.635	1.238	1.041	0.680507	0.851524	0.98871	2.35992e+07	1.99896e+07	3.2722e+07	1.498e+07	2.4743e+07	3.40799e+07	High	High	High	High	High	High
FALSE	High	Master Protein	A0R2Y1	MSMEG_5273	MSMEG_5273	Beta-ketoadipyl CoA thiolase OS=Mycolicibacterium smegmatis (strain ATCC 700084 / mc(2)155) OX=246196 GN=MSMEG_5273 PE=3 SV=1	0	FALSE	124.354	45	15	127	15	1	405	42.6	5.11	286.61	15	2.465	10.529	5.044	0.349663	0.0111734	0.152783	1.63525e+07	3.24749e+06	2.27317e+06	4.0307e+07	3.41922e+07	1.14657e+07	High	High	High	High	High	High
FALSE	High	Master Protein	A0QWW2	MSMEG_3084	gapA	Glyceraldehyde-3-phosphate dehydrogenase OS=Mycolicibacterium smegmatis (strain ATCC 700084 / mc(2)155) OX=246196 GN=gapA PE=1 SV=1	0	FALSE	123.94	46	12	208	12	1	340	35.9	5.35	525.52	12	0.71	0.687	0.619	0.788806	0.961827	0.840429	4.41427e+07	3.70292e+07	4.74824e+07	3.13481e+07	25433866	2.94019e+07	High	High	High	High	High	High
FALSE	High	Master Protein	A0R042	MSMEG_4254	MSMEG_4254	Acyl-CoA synthetase OS=Mycolicibacterium smegmatis (strain ATCC 700084 / mc(2)155) OX=246196 GN=MSMEG_4254 PE=4 SV=1	0	FALSE	123.309	29	15	135	15	1	599	64.4	5.55	349.5	15	2.98	0.663	2.514	0.182529	0.95592	0.545371	7.6081e+06	1.61798e+07	9.85976e+06	2.26709e+07	1.07224e+07	2.47923e+07	High	High	High	High	High	High
FALSE	High	Master Protein	A0R1Z6	MSMEG_4932	murA	UDP-N-acetylglucosamine 1-carboxyvinyltransferase OS=Mycolicibacterium smegmatis (strain ATCC 700084 / mc(2)155) OX=246196 GN=murA PE=3 SV=1	0	FALSE	123.004	34	13	202	13	1	418	44	5.29	440.4	13	0.655	0.737	1.752	0.710678	0.975709	0.771783	4.76674e+07	3.4022e+07	2.56013e+07	3.12376e+07	2.50902e+07	4.48554e+07	High	High	High	High	High	High
FALSE	High	Master Protein	A0R4C3	MSMEG_5782	pstS	Phosphate-binding protein OS=Mycolicibacterium smegmatis (strain ATCC 700084 / mc(2)155) OX=246196 GN=pstS PE=3 SV=1	0	FALSE	122.535	46	11	91	11	1	378	38	4.73	169.02	11	1.3	0.68	1.012	0.948709	0.956903	0.993872	4.49704e+06	5.38809e+06	6.12838e+06	5.84522e+06	3.66165e+06	6.2035e+06	High	High	High	High	High	High
FALSE	High	Master Protein	A0R465	MSMEG_5720	MSMEG_5720	3-hydroxyacyl-CoA dehydrogenase OS=Mycolicibacterium smegmatis (strain ATCC 700084 / mc(2)155) OX=246196 GN=MSMEG_5720 PE=3 SV=1	0	FALSE	121.645	28	19	98	19	1	720	76.5	5.34	187.11	19	1.203	0.944	0.661	0.968728	0.961988	0.870408	9.6327e+06	1.10632e+07	1.37809e+07	1.15844e+07	1.04398e+07	9.11592e+06	High	High	High	High	High	High
FALSE	High	Master Protein	A0R6A2	MSMEG_6477	msrA	Peptide methionine sulfoxide reductase MsrA OS=Mycolicibacterium smegmatis (strain ATCC 700084 / mc(2)155) OX=246196 GN=msrA PE=3 SV=1	0	FALSE	119.49	49	7	110	7	1	171	19.3	5.71	283.69	7	2.916	0.802	3.364	0.197629	0.999339	0.348409	9.93816e+06	1.11008e+07	1.09653e+07	2.89829e+07	8.90166e+06	3.68884e+07	High	High	High	High	High	High
FALSE	High	Master Protein	A0QWX4	MSMEG_3097	ppc	Phosphoenolpyruvate carboxylase OS=Mycolicibacterium smegmatis (strain ATCC 700084 / mc(2)155) OX=246196 GN=ppc PE=1 SV=1	0	FALSE	118.814	26	18	76	18	1	933	103.3	5.71	177.11	18	1.139	1.073	0.78	0.989488	0.920955	0.93642	5.43871e+06	6.92252e+06	6.50646e+06	6.19393e+06	7.42511e+06	5.07501e+06	High	High	High	High	High	High
FALSE	High	Master Protein	A0QSL6	MSMEG_1522	rpsK	Small ribosomal subunit protein uS11 OS=Mycolicibacterium smegmatis (strain ATCC 700084 / mc(2)155) OX=246196 GN=rpsK PE=1 SV=1	0	FALSE	117.894	36	4	138	4	1	138	14.6	11.28	499.38	4	1.918	0.091	13.678	0.631356	0.0397384	0.00695273	4.17647e+07	3.79968e+07	4.43434e+06	8.00885e+07	3.46284e+06	6.06532e+07	High	High	High	High	High	High
FALSE	High	Master Protein	A0R2P1	MSMEG_5183	MSMEG_5183	3-Hydroxyacyl-CoA dehydrogenase OS=Mycolicibacterium smegmatis (strain ATCC 700084 / mc(2)155) OX=246196 GN=MSMEG_5183 PE=3 SV=1	0	FALSE	117.382	64	11	168	11	1	253	26.3	5.34	390.24	11	0.65	0.745	1.036	0.706515	0.980521	0.991479	1.93466e+07	2.22268e+07	1.19706e+07	1.25791e+07	1.65694e+07	1.23996e+07	High	High	High	High	High	High
FALSE	High	Master Protein	P71534	MSMEG_3150	mabA	3-oxoacyl-[acyl-carrier-protein] reductase MabA OS=Mycolicibacterium smegmatis (strain ATCC 700084 / mc(2)155) OX=246196 GN=mabA PE=1 SV=2	0	FALSE	115.133	38	7	132	7	1	255	26.6	6.57	327.69	7	1.06	1.492	1.231	0.997212	0.764389	0.93642	1.21282e+07	7.08736e+06	8.26051e+06	1.28554e+07	1.05747e+07	1.01679e+07	High	High	High	High	High	High
FALSE	High	Master Protein	A0QX24	MSMEG_3147	moxR	ATPase, MoxR family protein OS=Mycolicibacterium smegmatis (strain ATCC 700084 / mc(2)155) OX=246196 GN=moxR PE=4 SV=1	0	FALSE	114.48	52	15	322	14	1	348	38	5.91	735.1	15	0.916	0.678	0.636	0.951647	0.956063	0.851899	1.76227e+07	3.42755e+07	3.1274e+07	1.61336e+07	2.32546e+07	1.99056e+07	High	High	High	High	High	High
FALSE	High	Master Protein	P0CG99	MSMEG_1019	nrdE1	Ribonucleoside-diphosphate reductase subunit alpha 1 OS=Mycolicibacterium smegmatis (strain ATCC 700084 / mc(2)155) OX=246196 GN=nrdE1 PE=1 SV=1	0	FALSE	114.421	28	17	186	17	1	722	82.1	6.06	423.76	17	1.311	0.572	0.516	0.944572	0.895992	0.735483	1.42715e+07	3.17935e+07	1.78651e+07	1.87142e+07	1.81771e+07	9.22005e+06	High	High	High	High	High	High
FALSE	High	Master Protein	A0R012	MSMEG_4222	ftsZ	Cell division protein FtsZ OS=Mycolicibacterium smegmatis (strain ATCC 700084 / mc(2)155) OX=246196 GN=ftsZ PE=3 SV=1	0	FALSE	114.335	33	10	161	10	1	385	39.1	4.67	434.86	10	1.007	0.745	0.856	0.986201	0.980521	0.968798	2.87372e+07	4.16414e+07	4.70343e+07	2.89261e+07	3.10126e+07	4.02653e+07	High	High	High	High	High	High
FALSE	High	Master Protein	A0R3I5	MSMEG_5485	MSMEG_5485	Molybdopterin biosynthesis protein OS=Mycolicibacterium smegmatis (strain ATCC 700084 / mc(2)155) OX=246196 GN=MSMEG_5485 PE=4 SV=1	0	FALSE	113.986	60	7	307	7	1	178	17.9	4.41	865.38	7	80.977	60.39	100	1.19548e-15	3.1121e-06	3.42506e-17	1.01824e+06	938029	186996	8.24542e+07	5.66476e+07	1.30676e+08	High	High	High	High	High	High
FALSE	High	Master Protein	A0R5D9	MSMEG_6157	topA	DNA topoisomerase 1 OS=Mycolicibacterium smegmatis (strain ATCC 700084 / mc(2)155) OX=246196 GN=topA PE=1 SV=1	0	FALSE	113.394	22	15	71	15	1	936	102.4	6.68	155.68	15	1.244	0.439	0.984	0.955353	0.764876	0.997826	4.04431e+06	8.04846e+06	7.92462e+06	5.03163e+06	3.53694e+06	7.79416e+06	High	High	High	High	High	High
FALSE	High	Master Protein	A0QWN3	MSMEG_3003	aspS	Aspartate--tRNA(Asp/Asn) ligase OS=Mycolicibacterium smegmatis (strain ATCC 700084 / mc(2)155) OX=246196 GN=aspS PE=1 SV=1	0	FALSE	112.733	32	14	115	14	1	598	65.1	5.19	254.96	14	1.583	2.907	0.374	0.820043	0.35025	0.532617	4.47932e+06	2.3801e+06	9.81909e+06	7.09203e+06	6.91792e+06	3.67239e+06	High	High	High	High	High	High
FALSE	High	Master Protein	A0QQK8	MSMEG_0791	thiO	Glycine oxidase ThiO OS=Mycolicibacterium smegmatis (strain ATCC 700084 / mc(2)155) OX=246196 GN=thiO PE=4 SV=1	0	FALSE	109.186	44	13	187	13	1	334	35.8	5.99	413.62	13	1.217	0.396	3.056	0.963596	0.712855	0.406425	4.23727e+07	44563622	2.06765e+07	5.15708e+07	1.76363e+07	6.31938e+07	High	High	High	High	High	High
FALSE	High	Master Protein	A0R1C2	MSMEG_4699	gdh	NAD-specific glutamate dehydrogenase OS=Mycolicibacterium smegmatis (strain ATCC 700084 / mc(2)155) OX=246196 GN=gdh PE=1 SV=1	0	FALSE	108.823	17	22	80	22	1	1594	174	5.38	156.83	22	0.732	0.43	0.687	0.814488	0.756423	0.888033	5.4308e+06	1.15407e+07	9.40431e+06	3.97662e+06	4.95809e+06	6.46496e+06	High	High	High	High	High	High
FALSE	High	Master Protein	A0R2T3	MSMEG_5225	MSMEG_5225	Lipid droplet-associated protein OS=Mycolicibacterium smegmatis (strain ATCC 700084 / mc(2)155) OX=246196 GN=MSMEG_5225 PE=4 SV=1	0	FALSE	108.567	74	8	180	8	1	205	21.9	4.56	559.95	8	0.638	0.208	0.58	0.685013	0.310523	0.80469	3.38079e+07	6.45662e+07	2.66284e+07	2.15711e+07	1.34577e+07	1.54381e+07	High	High	High	High	High	High
FALSE	High	Master Protein	A0QXI7	MSMEG_3317	dapB	Dihydrodipicolinate reductase, N-terminus domain protein OS=Mycolicibacterium smegmatis (strain ATCC 700084 / mc(2)155) OX=246196 GN=dapB PE=4 SV=1	0	FALSE	108.232	38	9	270	9	1	340	36.5	4.59	812.43	9	1.069	0.347	1.085	0.997212	0.619015	0.980825	3.27425e+07	4.38936e+07	29483451	3.50158e+07	1.52507e+07	3.19944e+07	High	High	High	High	High	High
FALSE	High	Master Protein	A0QZ54	MSMEG_3902	mpa	Proteasome-associated ATPase OS=Mycolicibacterium smegmatis (strain ATCC 700084 / mc(2)155) OX=246196 GN=mpa PE=1 SV=1	0	FALSE	108.024	35	17	138	16	1	613	67.9	4.97	276.7	17	1.285	1.238	1.357	0.94954	0.851524	0.89873	1.10774e+07	1.01724e+07	1.18577e+07	1.42333e+07	1.25918e+07	1.60952e+07	High	High	High	High	High	High
FALSE	High	Master Protein	A0QRA8	MSMEG_1049	MSMEG_1049	Methyltransferase, UbiE/COQ5 family protein OS=Mycolicibacterium smegmatis (strain ATCC 700084 / mc(2)155) OX=246196 GN=MSMEG_1049 PE=4 SV=1	0	FALSE	107.576	47	12	206	12	1	326	36.3	5.15	405.62	12	0.708	0.312	2.385	0.786853	0.549926	0.57847	2.37859e+07	3.0006e+07	1.67409e+07	1.68401e+07	9.36776e+06	3.99314e+07	High	High	High	High	High	High
FALSE	High	Master Protein	A0R1C8	MSMEG_4705	MSMEG_4705	Diacylglycerol O-acyltransferase OS=Mycolicibacterium smegmatis (strain ATCC 700084 / mc(2)155) OX=246196 GN=MSMEG_4705 PE=3 SV=1	0	FALSE	107.567	32	10	75	10	1	488	51.8	5.66	164.6	10	1.293	0.396	2.418	0.948709	0.712906	0.572993	3.1359e+06	6.43267e+06	2.88287e+06	4.05318e+06	2.54879e+06	6.97037e+06	High	High	High	High	High	High
FALSE	High	Master Protein	A0R0B4	MSMEG_4327	MSMEG_4327	3-oxoacyl-[acyl-carrier-protein] synthase 1 OS=Mycolicibacterium smegmatis (strain ATCC 700084 / mc(2)155) OX=246196 GN=MSMEG_4327 PE=3 SV=1	0	FALSE	107.113	36	9	74	9	1	416	43.8	5.25	207.78	9	0.685	0.162	1.021	0.751874	0.185001	0.993872	1.69892e+07	1.6007e+07	1.87916e+07	1.16448e+07	2.5965e+06	1.91833e+07	High	High	High	High	High	High
FALSE	High	Master Protein	A0QUX7	MSMEG_2373	ilvH	Acetolactate synthase small subunit OS=Mycolicibacterium smegmatis (strain ATCC 700084 / mc(2)155) OX=246196 GN=ilvH PE=1 SV=1	0	FALSE	106.509	56	8	264	8	1	170	18.4	7.27	568.89	8	1.076	0.336	1.227	0.999631	0.605474	0.93642	3.59317e+07	5.72186e+07	4.10084e+07	3.86742e+07	1.92046e+07	5.03285e+07	High	High	High	High	High	High
FALSE	High	Master Protein	A0R2E8	MSMEG_5086	MSMEG_5086	Very-long-chain acyl-CoA synthetase OS=Mycolicibacterium smegmatis (strain ATCC 700084 / mc(2)155) OX=246196 GN=MSMEG_5086 PE=3 SV=1	0	FALSE	106.501	30	13	87	13	1	592	63.8	7.31	209.86	13	2.169	4.754	3.342	0.491648	0.126563	0.350913	6.64429e+06	1.07788e+07	6.97766e+06	1.44146e+07	5.124e+07	2.33187e+07	High	High	High	High	High	High
FALSE	High	Master Protein	A0R1V9	MSMEG_4891	MSMEG_4891	Alkyl hydroperoxide reductase C OS=Mycolicibacterium smegmatis (strain ATCC 700084 / mc(2)155) OX=246196 GN=MSMEG_4891 PE=1 SV=1	0	FALSE	103.86	58	10	139	10	1	195	21.6	4.65	385.51	10	1.197	1.384	1.04	0.970479	0.787796	0.98871	10046299	7.22525e+06	6.99804e+06	1.20247e+07	1.00026e+07	7.28083e+06	High	High	High	High	High	High
FALSE	High	Master Protein	A0R048	MSMEG_4258	trpD	Anthranilate phosphoribosyltransferase OS=Mycolicibacterium smegmatis (strain ATCC 700084 / mc(2)155) OX=246196 GN=trpD PE=1 SV=1	0	FALSE	103.7	26	7	86	7	1	364	37.5	5.52	234.47	7	0.729	0.519	0.28	0.809925	0.846721	0.337287	7.41942e+06	9.12798e+06	1.85019e+07	5.40752e+06	4.73351e+06	5.17704e+06	High	High	High	High	High	High
FALSE	High	Master Protein	A0QUV7	MSMEG_2352	etfA	Electron transfer flavoprotein, alpha subunit OS=Mycolicibacterium smegmatis (strain ATCC 700084 / mc(2)155) OX=246196 GN=etfA PE=3 SV=1	0	FALSE	102.907	40	8	128	8	1	313	31.5	4.86	270.93	8	0.841	0.672	0.505	0.908721	0.956063	0.72617	1.38841e+07	1.31325e+07	1.79598e+07	1.16814e+07	8.82235e+06	9.06544e+06	High	High	High	High	High	High
FALSE	High	Master Protein	A0QQL0	MSMEG_0793	thiG	Thiazole synthase OS=Mycolicibacterium smegmatis (strain ATCC 700084 / mc(2)155) OX=246196 GN=thiG PE=1 SV=1	0	FALSE	102.683	59	11	269	11	1	252	25.6	4.75	577.29	11	1.217	0.713	0.815	0.963596	0.96404	0.958591	3.8564e+07	6.73403e+07	5.19664e+07	4.69375e+07	4.79862e+07	4.23702e+07	High	High	High	High	High	High
FALSE	High	Master Protein	A0R0Z4	MSMEG_4561	MSMEG_4561	ABC Fe3+-siderophores transporter, periplasmic binding protein OS=Mycolicibacterium smegmatis (strain ATCC 700084 / mc(2)155) OX=246196 GN=MSMEG_4561 PE=4 SV=1	0	FALSE	102.417	46	10	94	10	1	340	36.4	4.7	234.99	10	2.454	0.487	2.562	0.353207	0.80751	0.532617	2.23251e+07	1.43292e+07	1.06697e+07	5.47752e+07	6.98051e+06	2.7341e+07	High	High	High	High	High	High
FALSE	High	Master Protein	A0R6Q9	MSMEG_6638	metE	5-methyltetrahydropteroyltriglutamate--homocysteine methyltransferase OS=Mycolicibacterium smegmatis (strain ATCC 700084 / mc(2)155) OX=246196 GN=metE PE=3 SV=1	0	FALSE	101.12	24	15	95	15	1	771	83	5.03	227.28	15	1.326	0.804	0.515	0.939536	0.999339	0.733844	1.48594e+07	1.94944e+07	2.29434e+07	1.9697e+07	1.56795e+07	1.18132e+07	High	High	High	High	High	High
FALSE	High	Master Protein	A0R204	MSMEG_4940	atpF	ATP synthase subunit b OS=Mycolicibacterium smegmatis (strain ATCC 700084 / mc(2)155) OX=246196 GN=atpF PE=1 SV=1	0	FALSE	100.747	42	6	80	6	1	170	17.6	4.91	285.97	6	0.81	1.245	0.424	0.893871	0.850549	0.61546	9.05594e+06	1.39455e+07	2.1912e+07	7.33081e+06	1.7361e+07	9.2811e+06	High	High	High	High	High	High
FALSE	High	Master Protein	A0QYZ2	MSMEG_3839	polA	DNA polymerase I OS=Mycolicibacterium smegmatis (strain ATCC 700084 / mc(2)155) OX=246196 GN=polA PE=1 SV=1	0	FALSE	100.563	31	22	106	22	1	908	99.8	5.1	186.61	22	0.56	0.228	1.001	0.539516	0.356841	0.994749	9.53296e+06	1.27768e+07	8.45622e+06	5.33658e+06	2.90806e+06	8.46352e+06	High	High	High	High	High	High
FALSE	High	Master Protein	A0R5R3	MSMEG_6282	MSMEG_6282	KanY protein OS=Mycolicibacterium smegmatis (strain ATCC 700084 / mc(2)155) OX=246196 GN=MSMEG_6282 PE=1 SV=1	0	FALSE	100.512	63	8	116	8	1	145	15.3	9.28	270.77	8	0.856	0.399	2.988	0.923374	0.715819	0.423174	6.3888e+07	6.70213e+07	2.91615e+07	5.46655e+07	2.6714e+07	8.7136e+07	High	High	High	High	High	High
FALSE	High	Master Protein	A0QXC6	MSMEG_3253	MSMEG_3253	SalK OS=Mycolicibacterium smegmatis (strain ATCC 700084 / mc(2)155) OX=246196 GN=MSMEG_3253 PE=4 SV=1	0	FALSE	98.705	52	12	153	12	1	295	31.9	5.87	401.97	12	0.951	1.235	1.018	0.961248	0.852836	0.993872	2.50703e+07	1.86779e+07	2.79399e+07	2.38335e+07	2.30731e+07	2.84446e+07	High	High	High	High	High	High
FALSE	High	Master Protein	A0QNM4	MSMEG_0096	MSMEG_0096	Peroxisomal hydratase-dehydrogenase-epimerase OS=Mycolicibacterium smegmatis (strain ATCC 700084 / mc(2)155) OX=246196 GN=MSMEG_0096 PE=3 SV=1	0	FALSE	97.808	57	11	76	11	1	284	30	4.86	175.68	11	1.143	0.842	0.675	0.988566	0.990057	0.877978	5.88663e+06	9.20991e+06	9.50691e+06	6.72707e+06	7.75827e+06	6.41622e+06	High	High	High	High	High	High
FALSE	High	Master Protein	A0QQB0	MSMEG_0690	MSMEG_0690	Iron-sulfur cluster-binding protein OS=Mycolicibacterium smegmatis (strain ATCC 700084 / mc(2)155) OX=246196 GN=MSMEG_0690 PE=4 SV=1	0	FALSE	97.408	23	17	79	17	1	1042	110.8	6.9	169.49	17	0.721	0.625	1.293	0.800238	0.932897	0.918016	4.18857e+06	2.84837e+06	2.8115e+06	3.01814e+06	1.77967e+06	3.63556e+06	High	High	High	High	High	High
FALSE	High	Master Protein	A0QSL7	MSMEG_1523	rpsD	Small ribosomal subunit protein uS4 OS=Mycolicibacterium smegmatis (strain ATCC 700084 / mc(2)155) OX=246196 GN=rpsD PE=1 SV=1	0	FALSE	97.349	58	14	254	14	1	201	23.4	10.1	506.54	14	0.984	1.005	1.027	0.976479	0.951151	0.993734	5.34438e+07	5.45659e+07	6.09538e+07	5.26099e+07	5.48376e+07	6.25816e+07	High	High	High	High	High	High
FALSE	High	Master Protein	A0QVC7	MSMEG_2528	MSMEG_2528	Glycerate kinase OS=Mycolicibacterium smegmatis (strain ATCC 700084 / mc(2)155) OX=246196 GN=MSMEG_2528 PE=3 SV=1	0	FALSE	96.892	37	13	151	13	1	374	37.7	4.65	351.72	13	0.563	0.118	2.896	0.545295	0.0841298	0.445589	1.43829e+07	2.05168e+07	5.64384e+06	8.09722e+06	2.41945e+06	1.63418e+07	High	High	High	High	High	High
FALSE	High	Master Protein	A0R0W1	MSMEG_4527	MSMEG_4527	assimilatory sulfite reductase (ferredoxin) OS=Mycolicibacterium smegmatis (strain ATCC 700084 / mc(2)155) OX=246196 GN=MSMEG_4527 PE=4 SV=1	0	FALSE	96.705	40	21	128	21	1	569	63.4	6.01	240.12	21	1.203	0.69	0.781	0.968365	0.961858	0.93642	5.93694e+07	1.56127e+08	7.27648e+07	7.14506e+07	1.07759e+08	5.68504e+07	High	High	High	High	High	High
FALSE	High	Master Protein	A0QSY1	MSMEG_1642	MSMEG_1642	ABC transporter, ATP-binding protein OS=Mycolicibacterium smegmatis (strain ATCC 700084 / mc(2)155) OX=246196 GN=MSMEG_1642 PE=4 SV=1	0	FALSE	95.879	17	9	43	9	1	899	95.5	8.91	91.6	9	1.464	0.974	0.992	0.878157	0.956063	0.994749	5.09544e+06	6.74664e+06	8.6649e+06	7.45843e+06	6.56944e+06	8.59805e+06	High	High	High	High	High	High
FALSE	High	Master Protein	A0QV32	MSMEG_2430	ffh	Signal recognition particle protein OS=Mycolicibacterium smegmatis (strain ATCC 700084 / mc(2)155) OX=246196 GN=ffh PE=3 SV=1	0	FALSE	95.533	27	12	110	12	1	522	54.7	8.85	265.67	12	0.96	0.274	1.502	0.963596	0.472411	0.852289	9.95538e+06	1.32949e+07	8.49401e+06	9.55278e+06	3.64579e+06	1.27561e+07	High	High	High	High	High	High
FALSE	High	Master Protein	A0QSS3	MSMEG_1582	groES	Co-chaperonin GroES OS=Mycolicibacterium smegmatis (strain ATCC 700084 / mc(2)155) OX=246196 GN=groES PE=1 SV=1	0	FALSE	94.953	74	6	82	6	1	100	10.8	4.6	236.1	6	1.278	1.337	0.248	0.950654	0.80751	0.276398	8.06004e+06	9.68773e+06	3.76905e+07	1.02972e+07	1.29531e+07	9.34897e+06	High	High	High	High	High	High
FALSE	High	Master Protein	A0QQP0	MSMEG_0824	MSMEG_0824	KANL3/Tex30 alpha/beta hydrolase-like domain-containing protein OS=Mycolicibacterium smegmatis (strain ATCC 700084 / mc(2)155) OX=246196 GN=MSMEG_0824 PE=4 SV=1	0	FALSE	94.502	47	7	66	7	1	215	22.5	6.61	174.76	7	1.461	0.151	4.361	0.879993	0.158616	0.213371	5.05498e+06	9.68903e+06	2.38363e+06	7.38419e+06	1.46443e+06	1.03948e+07	High	High	High	High	High	High
FALSE	High	Master Protein	A0QWT3	MSMEG_3055	metK	S-adenosylmethionine synthase OS=Mycolicibacterium smegmatis (strain ATCC 700084 / mc(2)155) OX=246196 GN=metK PE=1 SV=1	0	FALSE	94.078	46	13	77	13	1	399	42.6	5.16	158.85	13	1.45	1.56	0.651	0.887505	0.744964	0.861464	1.03544e+07	7.71386e+06	1.8985e+07	1.50139e+07	1.20359e+07	1.23646e+07	High	High	High	High	High	High
FALSE	High	Master Protein	A0R7J3	MSMEG_6938	MSMEG_6938	ParB-like partition proteins OS=Mycolicibacterium smegmatis (strain ATCC 700084 / mc(2)155) OX=246196 GN=MSMEG_6938 PE=3 SV=1	0	FALSE	93.823	41	10	125	10	1	351	37.5	5.52	314.22	10	1.341	0.557	1.067	0.931433	0.884116	0.985952	1.73872e+07	1.67513e+07	2.46626e+07	2.33077e+07	9.33778e+06	2.63233e+07	High	High	High	High	High	High
FALSE	High	Master Protein	A0QS41	MSMEG_1341	MSMEG_1341	MaoC family protein OS=Mycolicibacterium smegmatis (strain ATCC 700084 / mc(2)155) OX=246196 GN=MSMEG_1341 PE=1 SV=1	0	FALSE	93.549	46	4	61	4	1	142	14.8	5.5	193.46	4	1.855	1.195	0.853	0.669192	0.877631	0.968798	4.67938e+06	5.36276e+06	4.93826e+06	8.67924e+06	6.40862e+06	4.21017e+06	High	High	High	High	High	High
FALSE	High	Master Protein	A0QNN8	MSMEG_0110	pntA	proton-translocating NAD(P)(+) transhydrogenase OS=Mycolicibacterium smegmatis (strain ATCC 700084 / mc(2)155) OX=246196 GN=pntA PE=3 SV=1	0	FALSE	92.746	35	12	84	12	1	513	52.7	5.73	185.67	12	0.744	0.66	1.168	0.826648	0.953946	0.963294	8.70821e+06	1.14758e+07	6.82483e+06	6.47978e+06	7.57371e+06	7.96887e+06	High	High	High	High	High	High
FALSE	High	Master Protein	A0R628	MSMEG_6403	glfT2	Galactofuranosyltransferase GlfT2 OS=Mycolicibacterium smegmatis (strain ATCC 700084 / mc(2)155) OX=246196 GN=glfT2 PE=3 SV=1	0	FALSE	92.465	29	16	91	16	1	646	71.5	6.89	201.44	16	0.91	0.288	4.243	0.949807	0.499122	0.226354	1.0367e+07	8.01634e+06	4.68561e+06	9.43808e+06	2.30989e+06	1.98802e+07	High	High	High	High	High	High
FALSE	High	Master Protein	A0QWU8	MSMEG_3070	lprG	Lipoarabinomannan carrier protein LprG OS=Mycolicibacterium smegmatis (strain ATCC 700084 / mc(2)155) OX=246196 GN=lprG PE=3 SV=1	0	FALSE	92.402	33	8	83	8	1	236	24.1	4.68	194.2	8	1.152	2.624	1.074	0.98842	0.413046	0.982785	1.32844e+07	4.86709e+06	1.28329e+07	1.53056e+07	1.27732e+07	1.37777e+07	High	High	High	High	High	High
FALSE	High	Master Protein	A0R151	MSMEG_4625	rplU	Large ribosomal subunit protein bL21 OS=Mycolicibacterium smegmatis (strain ATCC 700084 / mc(2)155) OX=246196 GN=rplU PE=1 SV=1	0	FALSE	91.857	53	5	124	5	1	103	11	9.91	413.53	5	0.902	0.344	8.257	0.948709	0.612166	0.0397752	7.15445e+07	2.13799e+07	6.38745e+06	6.45004e+07	7.34577e+06	5.27406e+07	High	High	High	High	High	High
FALSE	High	Master Protein	A0R4D8	MSMEG_5798	purM	Phosphoribosylformylglycinamidine cyclo-ligase OS=Mycolicibacterium smegmatis (strain ATCC 700084 / mc(2)155) OX=246196 GN=purM PE=3 SV=1	0	FALSE	91.762	41	13	151	13	1	360	38.1	5.22	366.44	13	0.514	0.248	1.623	0.43806	0.412465	0.817366	2.03062e+07	2.15682e+07	1.05577e+07	1.04357e+07	5.3543e+06	1.71323e+07	High	High	High	High	High	High
FALSE	High	Master Protein	A0QYG9	MSMEG_3654	secA2	Protein translocase subunit SecA 2 OS=Mycolicibacterium smegmatis (strain ATCC 700084 / mc(2)155) OX=246196 GN=secA2 PE=1 SV=1	0	FALSE	89.406	23	15	78	15	1	784	85.4	5.26	140.58	15	0.316	0.592	0.248	0.0760018	0.90925	0.276398	5.87104e+06	7.35107e+06	8.10204e+06	1.85526e+06	4.34855e+06	2.01027e+06	High	High	High	High	High	High
FALSE	High	Master Protein	A0R1E5	MSMEG_4723	MSMEG_4723	Helicase HerA-like C-terminal domain-containing protein OS=Mycolicibacterium smegmatis (strain ATCC 700084 / mc(2)155) OX=246196 GN=MSMEG_4723 PE=4 SV=1	0	FALSE	89.37	31	14	112	14	1	523	55.3	5.17	252.15	14	0.748	0.909	1.008	0.831865	0.96404	0.994653	9.39096e+06	1.07167e+07	1.25082e+07	7.02104e+06	9.73867e+06	1.26091e+07	High	High	High	High	High	High
FALSE	High	Master Protein	A0R2J0	MSMEG_5132	typA	Large ribosomal subunit assembly factor BipA OS=Mycolicibacterium smegmatis (strain ATCC 700084 / mc(2)155) OX=246196 GN=typA PE=3 SV=1	0	FALSE	89.012	27	11	74	11	1	633	68.2	5.33	138.74	11	0.817	0.388	2.079	0.89743	0.696592	0.673417	6.7616e+06	5.11877e+06	3.55771e+06	5.52563e+06	1.98369e+06	7.39563e+06	High	High	High	High	High	High
FALSE	High	Master Protein	A0R0B5	MSMEG_4328	MSMEG_4328	3-oxoacyl-[acyl-carrier-protein] synthase 2 OS=Mycolicibacterium smegmatis (strain ATCC 700084 / mc(2)155) OX=246196 GN=MSMEG_4328 PE=3 SV=1	0	FALSE	87.958	22	7	69	7	1	417	43.7	5.47	202.86	7	0.814	0.558	1.456	0.895755	0.884594	0.868514	1.55704e+07	8.75316e+06	1.00411e+07	1.26745e+07	4.88546e+06	1.46153e+07	High	High	High	High	High	High
FALSE	High	Master Protein	A0R2V3	MSMEG_5245	MSMEG_5245	Universal stress protein family protein OS=Mycolicibacterium smegmatis (strain ATCC 700084 / mc(2)155) OX=246196 GN=MSMEG_5245 PE=3 SV=1	0	FALSE	87.471	31	6	55	6	1	280	30.1	5.91	135.88	6	0.124	0.337	0.991	0.000183708	0.606247	0.994749	2.65826e+07	6.88918e+06	6.47043e+06	3.28887e+06	2321748	6.4135e+06	High	High	High	High	High	High
FALSE	High	Master Protein	A0QNI9	MSMEG_0059	eccA1	ESX-1 secretion system protein EccA1 OS=Mycolicibacterium smegmatis (strain ATCC 700084 / mc(2)155) OX=246196 GN=eccA1 PE=3 SV=1	0	FALSE	87.2	30	14	124	14	1	574	62.1	5.14	208.71	14	0.721	0.285	1.115	0.800238	0.493442	0.968798	1.75777e+07	2.59022e+07	1.8676e+07	1.26791e+07	7.37734e+06	2.08148e+07	High	High	High	High	High	High
FALSE	High	Master Protein	A0QSD1	MSMEG_1436	rplC	Large ribosomal subunit protein uL3 OS=Mycolicibacterium smegmatis (strain ATCC 700084 / mc(2)155) OX=246196 GN=rplC PE=1 SV=1	0	FALSE	87.122	39	9	105	9	1	217	23	10.3	270.78	9	2.121	3.351	1.375	0.517876	0.275612	0.894105	1.57654e+07	8.54617e+06	1.54596e+07	3.34353e+07	2.86364e+07	2.12623e+07	High	High	High	High	High	High
FALSE	High	Master Protein	A0QU53	MSMEG_2080	MSMEG_2080	Acyl-CoA dehydrogenase OS=Mycolicibacterium smegmatis (strain ATCC 700084 / mc(2)155) OX=246196 GN=MSMEG_2080 PE=3 SV=1	0	FALSE	87.107	31	11	144	11	1	406	43.5	5.35	281.99	11	4.253	1.585	2.139	0.038069	0.740295	0.654105	1.24647e+07	1.88844e+07	1.82882e+07	5.30164e+07	2.99266e+07	3.91099e+07	High	High	High	High	High	High
FALSE	High	Master Protein	A0QR91	MSMEG_1030	MSMEG_1030	Monooxygenase OS=Mycolicibacterium smegmatis (strain ATCC 700084 / mc(2)155) OX=246196 GN=MSMEG_1030 PE=3 SV=1	0	FALSE	86.599	32	15	151	15	1	499	56.1	7.93	281.31	15	2.261	1.622	1.556	0.441229	0.724472	0.839043	1.17142e+07	1.9262e+07	2.46398e+07	2.64904e+07	3.12391e+07	3.83325e+07	High	High	High	High	High	High
FALSE	High	Master Protein	A0QSP9	MSMEG_1557	rpsI	Small ribosomal subunit protein uS9 OS=Mycolicibacterium smegmatis (strain ATCC 700084 / mc(2)155) OX=246196 GN=rpsI PE=1 SV=1	0	FALSE	86.583	59	8	181	8	1	150	16.8	10.04	373.54	8	0.668	0.726	2.658	0.723561	0.96478	0.512546	7.11461e+07	4.57174e+07	2.19197e+07	4.74903e+07	3.31974e+07	5.82539e+07	High	High	High	High	High	High
FALSE	High	Master Protein	A0QR65	MSMEG_1001	MSMEG_1001	Acetyltransferase, gnat family protein, putative OS=Mycolicibacterium smegmatis (strain ATCC 700084 / mc(2)155) OX=246196 GN=MSMEG_1001 PE=4 SV=1	0	FALSE	83.861	53	10	67	10	1	285	29.8	6.57	149.58	10	0.728	0.655	0.887	0.809073	0.952609	0.981759	7.95326e+06	7.87378e+06	8.26982e+06	5.78662e+06	5.15825e+06	7.33617e+06	High	High	High	High	High	High
FALSE	High	Master Protein	A0R051	MSMEG_4262	MSMEG_4262	Cytochrome bc1 complex Rieske iron-sulfur subunit OS=Mycolicibacterium smegmatis (strain ATCC 700084 / mc(2)155) OX=246196 GN=MSMEG_4262 PE=1 SV=1	0	FALSE	83.753	25	10	75	10	1	408	44.8	6.57	174.49	10	0.784	0.616	1.87	0.864138	0.926049	0.733491	1.96218e+07	1.93031e+07	1.18264e+07	1.53895e+07	1.18946e+07	2.2118e+07	High	High	High	High	High	High
FALSE	High	Master Protein	A0QPH5	MSMEG_0400	MSMEG_0400	Peptide synthetase OS=Mycolicibacterium smegmatis (strain ATCC 700084 / mc(2)155) OX=246196 GN=MSMEG_0400 PE=4 SV=1	0	FALSE	82.806	9	16	45	15	1	2429	260.9	5.06	89.96	16	1.282	0.698	0.251	0.949729	0.96404	0.283654	1.58658e+06	3.87751e+06	7.27053e+06	2.03396e+06	2.70699e+06	1.82825e+06	High	High	High	High	High	High
FALSE	High	Master Protein	A0QY48	MSMEG_3532	MSMEG_3532	Serine/threonine dehydratase family protein OS=Mycolicibacterium smegmatis (strain ATCC 700084 / mc(2)155) OX=246196 GN=MSMEG_3532 PE=4 SV=1	0	FALSE	82.7	43	11	94	11	1	316	32.8	5.88	220.48	11	0.926	0.746	1.418	0.954041	0.980521	0.877978	9.11364e+06	8.87937e+06	5.51525e+06	8.4414e+06	6.62401e+06	7.82249e+06	High	High	High	High	High	High
FALSE	High	Master Protein	A0R566	MSMEG_6082	cynT	Carbonic anhydrase OS=Mycolicibacterium smegmatis (strain ATCC 700084 / mc(2)155) OX=246196 GN=cynT PE=1 SV=1	0	FALSE	82.368	50	6	89	6	1	206	21.7	6.28	227.65	6	0.79	0.112	2.283	0.868186	0.0723821	0.611877	1.3856e+07	1.63491e+07	7.44467e+06	1.09402e+07	1.82426e+06	1.69962e+07	High	High	High	High	High	High
FALSE	High	Master Protein	A0QX20	MSMEG_3143	acnA	Aconitate hydratase A OS=Mycolicibacterium smegmatis (strain ATCC 700084 / mc(2)155) OX=246196 GN=acnA PE=1 SV=1	0	FALSE	81.854	19	15	82	15	1	943	102.1	4.91	131.12	15	2.154	4.046	0.115	0.497432	0.183924	0.038288	3.46944e+06	7.23588e+06	4.36903e+07	7.47243e+06	2.92728e+07	5.01303e+06	High	High	High	High	High	High
FALSE	High	Master Protein	A0R0E9	MSMEG_4362	MSMEG_4362	Universal stress protein family protein OS=Mycolicibacterium smegmatis (strain ATCC 700084 / mc(2)155) OX=246196 GN=MSMEG_4362 PE=3 SV=1	0	FALSE	81.396	40	8	81	8	1	272	28.1	6.65	214.51	8	0.566	0.6	1.394	0.548954	0.912787	0.888033	1.43198e+07	8.43166e+06	8.87353e+06	8.10069e+06	5.05897e+06	1.23727e+07	High	High	High	High	High	High
FALSE	High	Master Protein	A0R016	MSMEG_4227	murG	UDP-N-acetylglucosamine--N-acetylmuramyl-(pentapeptide) pyrophosphoryl-undecaprenol N-acetylglucosamine transferase OS=Mycolicibacterium smegmatis (strain ATCC 700084 / mc(2)155) OX=246196 GN=murG PE=3 SV=1	0	FALSE	81.346	46	14	131	14	1	385	39.9	9.76	250.69	14	0.988	0.772	0.773	0.976479	0.989406	0.934659	1.38146e+07	2.96286e+07	2.68656e+07	1.36438e+07	2.28789e+07	2.07591e+07	High	High	High	High	High	High
FALSE	High	Master Protein	A0QSP8	MSMEG_1556	rplM	Large ribosomal subunit protein uL13 OS=Mycolicibacterium smegmatis (strain ATCC 700084 / mc(2)155) OX=246196 GN=rplM PE=1 SV=1	0	FALSE	80.918	61	9	176	9	1	147	16.1	9.95	380.52	9	0.754	0.454	1.35	0.838672	0.779625	0.901682	9.86603e+07	1.12553e+08	7.59588e+07	7.44186e+07	5.10738e+07	1.0258e+08	High	High	High	High	High	High
FALSE	High	Master Protein	A0R466	MSMEG_5721	MSMEG_5721	Acetyl-CoA acetyltransferase OS=Mycolicibacterium smegmatis (strain ATCC 700084 / mc(2)155) OX=246196 GN=MSMEG_5721 PE=3 SV=1	0	FALSE	80.441	21	6	84	6	1	403	42	5.17	235.92	6	1.205	0.992	0.515	0.968365	0.953743	0.733844	5.19914e+06	4.43753e+06	6.08299e+06	6.26301e+06	4402998	3.13248e+06	High	High	High	High	High	High
FALSE	High	Master Protein	A0R478	MSMEG_5733	MSMEG_5733	Universal stress protein family protein OS=Mycolicibacterium smegmatis (strain ATCC 700084 / mc(2)155) OX=246196 GN=MSMEG_5733 PE=3 SV=1	0	FALSE	80.351	29	5	39	5	1	292	29.8	5.71	122.78	5	0.159	0.192	5.613	0.00125283	0.268387	0.117869	1.34302e+07	2.60164e+06	559749	2.13241e+06	500568	3.14173e+06	High	High	High	High	High	High
FALSE	High	Master Protein	A0R196	MSMEG_4671	clpX	ATP-dependent Clp protease ATP-binding subunit ClpX OS=Mycolicibacterium smegmatis (strain ATCC 700084 / mc(2)155) OX=246196 GN=clpX PE=3 SV=1	0	FALSE	80.255	35	14	143	14	1	426	46.6	5.2	318.86	14	0.836	0.557	0.782	0.904667	0.884068	0.93642	1.55817e+07	2.41137e+07	2.14604e+07	1.30261e+07	1.34276e+07	1.67788e+07	High	High	High	High	High	High
FALSE	High	Master Protein	A0R006	MSMEG_4217	wag31	Cell wall synthesis protein Wag31 OS=Mycolicibacterium smegmatis (strain ATCC 700084 / mc(2)155) OX=246196 GN=wag31 PE=1 SV=1	0	FALSE	80.066	50	8	48	8	1	272	29.5	4.75	100.67	8	12.883	3.087	0.195	1.19158e-05	0.316718	0.162525	412457	3.26211e+06	6.83088e+06	5.31376e+06	1.0071e+07	1.33167e+06	High	High	High	High	High	High
FALSE	High	Master Protein	A0QYB5	MSMEG_3599	thpA	D-threitol-binding protein OS=Mycolicibacterium smegmatis (strain ATCC 700084 / mc(2)155) OX=246196 GN=thpA PE=1 SV=1	0	FALSE	79.66	29	7	87	5	1	349	36.3	4.69	210.41	7	1.16	0.714	0.798	0.985505	0.96404	0.947195	3.38827e+06	5.18714e+06	5.70843e+06	3.93079e+06	3.70319e+06	4.55517e+06	High	High	High	High	High	High
FALSE	High	Master Protein	A0QVL2	MSMEG_2613	mqo	Probable malate:quinone oxidoreductase OS=Mycolicibacterium smegmatis (strain ATCC 700084 / mc(2)155) OX=246196 GN=mqo PE=1 SV=1	0	FALSE	79.551	29	9	98	9	1	510	54.9	7.59	206.83	9	1.618	3.53	0.728	0.800238	0.248706	0.913394	2.80971e+06	2.28093e+06	8.03712e+06	4.5471e+06	8.05217e+06	5.84714e+06	High	High	High	High	High	High
FALSE	High	Master Protein	A0R4G4	MSMEG_5824	purL	Phosphoribosylformylglycinamidine synthase subunit PurL OS=Mycolicibacterium smegmatis (strain ATCC 700084 / mc(2)155) OX=246196 GN=purL PE=3 SV=1	0	FALSE	79.314	20	13	72	13	1	765	81	4.88	143.03	13	1.414	0.709	1.794	0.903144	0.96404	0.760511	7.74742e+06	6.29924e+06	4.951e+06	1.09563e+07	4.4634e+06	8.88007e+06	High	High	High	High	High	High
FALSE	High	Master Protein	A0R3Y5	MSMEG_5639	MSMEG_5639	Enoyl-CoA hydratase OS=Mycolicibacterium smegmatis (strain ATCC 700084 / mc(2)155) OX=246196 GN=MSMEG_5639 PE=3 SV=1	0	FALSE	78.662	49	10	141	10	1	243	26	5.35	330.83	10	1.337	0.874	0.652	0.934204	0.98075	0.861464	1.87535e+07	2.20893e+07	2.63584e+07	2.50641e+07	1.92985e+07	1.71973e+07	High	High	High	High	High	High
FALSE	High	Master Protein	A0R079	MSMEG_4290	glnA	Glutamine synthetase OS=Mycolicibacterium smegmatis (strain ATCC 700084 / mc(2)155) OX=246196 GN=glnA PE=1 SV=1	0	FALSE	78.632	23	8	95	8	1	478	53.6	5.14	178.44	8	0.733	0.667	1.324	0.815093	0.956063	0.91233	7.2652e+06	3.39797e+06	5.3991e+06	5.32885e+06	2.26584e+06	7.14663e+06	High	High	High	High	High	High
FALSE	High	Master Protein	A0QV42	MSMEG_2440	rplS	Large ribosomal subunit protein bL19 OS=Mycolicibacterium smegmatis (strain ATCC 700084 / mc(2)155) OX=246196 GN=rplS PE=1 SV=1	0	FALSE	78.554	62	7	110	7	1	113	12.9	9.92	274.74	7	0.886	1.432	2.993	0.943341	0.780015	0.422485	3.14808e+07	1.41417e+07	7.79156e+06	2.78958e+07	2.02456e+07	2.33177e+07	High	High	High	High	High	High
FALSE	High	Master Protein	A0QQF0	MSMEG_0732	clpB	Chaperone protein ClpB OS=Mycolicibacterium smegmatis (strain ATCC 700084 / mc(2)155) OX=246196 GN=clpB PE=3 SV=1	0	FALSE	77.966	19	15	95	12	1	848	92.8	5.15	190.68	15	1.395	0.974	0.9	0.904667	0.956063	0.98652	2.73588e+06	3.31561e+06	3.25113e+06	3.81525e+06	3.22902e+06	2.92699e+06	High	High	High	High	High	High
FALSE	High	Master Protein	A0QSD4	MSMEG_1439	rplB	Large ribosomal subunit protein uL2 OS=Mycolicibacterium smegmatis (strain ATCC 700084 / mc(2)155) OX=246196 GN=rplB PE=1 SV=1	0	FALSE	77.861	44	9	102	9	1	278	30.3	11.21	166.69	9	1.022	1.802	2.352	0.988566	0.643451	0.587752	7.99088e+06	2.96967e+06	4.15257e+06	8.16567e+06	5.35101e+06	9.76514e+06	High	High	High	High	High	High
FALSE	High	Master Protein	A0R2C3	MSMEG_5061	MSMEG_5061	Bacterial extracellular solute-binding protein OS=Mycolicibacterium smegmatis (strain ATCC 700084 / mc(2)155) OX=246196 GN=MSMEG_5061 PE=1 SV=1	0	FALSE	77.733	30	11	54	11	1	465	50.1	4.88	96.03	11	0.852	0.907	0.401	0.923374	0.96404	0.577646	2.06148e+06	4.71555e+06	7.331e+06	1.75566e+06	4.27633e+06	2.93802e+06	High	High	High	High	High	High
FALSE	High	Master Protein	A0R1C3	MSMEG_4700	ettA	Energy-dependent translational throttle protein EttA OS=Mycolicibacterium smegmatis (strain ATCC 700084 / mc(2)155) OX=246196 GN=ettA PE=3 SV=1	0	FALSE	77.621	25	11	105	11	1	557	62.2	5.24	196.65	11	1.123	0.976	0.44	0.993174	0.956063	0.63992	6.29107e+06	9.29892e+06	1.40756e+07	7.06769e+06	9.07479e+06	6.19012e+06	High	High	High	High	High	High
FALSE	High	Master Protein	A0R1Y7	MSMEG_4920	MSMEG_4920	Probable acetyl-CoA acetyltransferase OS=Mycolicibacterium smegmatis (strain ATCC 700084 / mc(2)155) OX=246196 GN=MSMEG_4920 PE=1 SV=2	0	FALSE	77.443	28	8	80	8	1	388	40	5.27	214.37	8	0.805	0.288	1.135	0.887505	0.498	0.968798	6.88029e+06	1.94751e+06	3.22891e+06	5.53843e+06	560037	3.66421e+06	High	High	High	High	High	High
FALSE	High	Master Protein	Q59560	MSMEG_2723	recA	Protein RecA OS=Mycolicibacterium smegmatis (strain ATCC 700084 / mc(2)155) OX=246196 GN=recA PE=1 SV=1	0	FALSE	76.826	46	14	72	14	1	349	37.3	5.41	165.57	14	0.804	0.417	0.602	0.887505	0.742894	0.826263	7.67151e+06	1.28007e+07	1.38809e+07	6.16637e+06	5.33696e+06	8.35306e+06	High	High	High	High	High	High
FALSE	High	Master Protein	A0R0Z0	MSMEG_4558	MSMEG_4558	PemK-like protein OS=Mycolicibacterium smegmatis (strain ATCC 700084 / mc(2)155) OX=246196 GN=MSMEG_4558 PE=4 SV=1	0	FALSE	76.386	45	9	104	9	1	211	23.6	9	242.01	9	1.071	0.55	1.807	0.997257	0.879837	0.756302	1.20731e+07	1.60724e+07	1.02396e+07	1.29329e+07	8.83742e+06	1.85031e+07	High	High	High	High	High	High
FALSE	High	Master Protein	A0QSD2	MSMEG_1437	rplD	Large ribosomal subunit protein uL4 OS=Mycolicibacterium smegmatis (strain ATCC 700084 / mc(2)155) OX=246196 GN=rplD PE=1 SV=1	0	FALSE	76.061	35	5	64	5	1	215	22.9	9.86	171.99	5	0.858	0.075	23.091	0.923374	0.0218491	0.000803111	3.64618e+07	1.2937e+07	2.06714e+06	3.12889e+07	976209	47733220	High	High	High	High	High	High
FALSE	High	Master Protein	A0QUI8	MSMEG_2224	MSMEG_2224	Acetyl-CoA C-acyltransferase OS=Mycolicibacterium smegmatis (strain ATCC 700084 / mc(2)155) OX=246196 GN=MSMEG_2224 PE=3 SV=1	0	FALSE	75.901	38	9	58	9	1	394	41	5.44	127.94	9	0.605	0.416	2.469	0.627508	0.740598	0.559255	1.62902e+07	1.09828e+07	5.53482e+06	9.85814e+06	4.56587e+06	1.36676e+07	High	High	High	High	High	High
FALSE	High	Master Protein	A0R3C5	MSMEG_5423	mfd	Transcription-repair-coupling factor OS=Mycolicibacterium smegmatis (strain ATCC 700084 / mc(2)155) OX=246196 GN=mfd PE=1 SV=1	0	FALSE	75.249	16	15	55	15	1	1215	131	5.44	101.06	15	1.923	0.487	0.495	0.62888	0.80751	0.716402	2.40682e+06	6.7919e+06	8.4148e+06	4.62843e+06	3.30887e+06	4.16198e+06	High	High	High	High	High	High
FALSE	High	Master Protein	A0QX95	MSMEG_3219	trpC	Indole-3-glycerol phosphate synthase OS=Mycolicibacterium smegmatis (strain ATCC 700084 / mc(2)155) OX=246196 GN=trpC PE=1 SV=1	0	FALSE	74.771	42	9	78	9	1	272	28.4	5.29	142.49	9	0.578	0.455	0.313	0.574839	0.779625	0.406121	7.82049e+06	1.71634e+07	11788580	4.51743e+06	7.80632e+06	3.68995e+06	High	High	High	High	High	High
FALSE	High	Master Protein	A0R696	MSMEG_6471	MSMEG_6471	Glycine/D-amino acid oxidase OS=Mycolicibacterium smegmatis (strain ATCC 700084 / mc(2)155) OX=246196 GN=MSMEG_6471 PE=4 SV=1	0	FALSE	74.604	38	15	69	15	1	479	52	8.12	146.16	15	1.705	1.645	1.471	0.748749	0.715301	0.861464	6.92445e+06	8.325e+06	9.05931e+06	1.18043e+07	13690623	1.33276e+07	High	High	High	High	High	High
FALSE	High	Master Protein	A0QUY7	MSMEG_2383	gltX	Glutamate--tRNA ligase OS=Mycolicibacterium smegmatis (strain ATCC 700084 / mc(2)155) OX=246196 GN=gltX PE=1 SV=1	0	FALSE	74.349	33	12	48	12	1	486	54	5.21	121.87	12	2.011	1.904	0.958	0.579617	0.612166	0.994749	4.55022e+06	4.4458e+06	9.54376e+06	9.14979e+06	8.46406e+06	9.14314e+06	High	High	High	High	High	High
FALSE	High	Master Protein	A0QW03	MSMEG_2760	MSMEG_2760	Polyphosphate glucokinase OS=Mycolicibacterium smegmatis (strain ATCC 700084 / mc(2)155) OX=246196 GN=MSMEG_2760 PE=4 SV=1	0	FALSE	74.118	43	8	47	8	1	272	28.1	5.71	113.22	8	0.613	0.692	0.694	0.639555	0.961858	0.892254	5.10605e+06	6.08323e+06	8.51201e+06	3.1278e+06	4.20774e+06	5.90414e+06	High	High	High	High	High	High
FALSE	High	Master Protein	A0QS81	MSMEG_1383	MSMEG_1383	Endonuclease IV OS=Mycolicibacterium smegmatis (strain ATCC 700084 / mc(2)155) OX=246196 GN=MSMEG_1383 PE=3 SV=1	0	FALSE	73.876	32	7	66	7	1	250	26.6	5.35	139.74	7	1.045	0.383	1.464	0.994207	0.687173	0.863928	6.55462e+06	6.90776e+06	5.22758e+06	6.84792e+06	2.64759e+06	7.65121e+06	High	High	High	High	High	High
FALSE	High	Master Protein	A0QTK2	MSMEG_1874	mtrA	DNA-binding response regulator MtrA OS=Mycolicibacterium smegmatis (strain ATCC 700084 / mc(2)155) OX=246196 GN=mtrA PE=1 SV=1	0	FALSE	71.984	30	7	59	7	1	228	25.3	5.55	160.26	7	0.2	0.01	14.529	0.00609269	3.40992e-17	0.00553854	9.11085e+06	5.22703e+06	471206	1.8194e+06		6.8463e+06	High	High	High	High	Not Found	High
FALSE	High	Master Protein	A0R665	MSMEG_6440	ethA	FAD-containing monooxygenase EthA OS=Mycolicibacterium smegmatis (strain ATCC 700084 / mc(2)155) OX=246196 GN=ethA PE=3 SV=1	0	FALSE	71.101	26	12	87	12	1	492	55.1	6.96	152.78	12	1.08	0.715	3.325	0.999631	0.96404	0.353152	8.72716e+06	5.19053e+06	3.97048e+06	9.42128e+06	3.70879e+06	1.32005e+07	High	High	High	High	High	High
FALSE	High	Master Protein	A0QZX6	MSMEG_4185	metH	Methionine synthase OS=Mycolicibacterium smegmatis (strain ATCC 700084 / mc(2)155) OX=246196 GN=metH PE=3 SV=1	0	FALSE	70.801	18	18	75	18	1	1246	136.9	4.92	128.87	18	0.958	0.486	0.496	0.963596	0.80613	0.718179	1.06681e+07	1.83507e+07	1.63248e+07	1.02181e+07	8.90932e+06	8.09441e+06	High	High	High	High	High	High
FALSE	High	Master Protein	A0QYS3	MSMEG_3767	MSMEG_3767	Acyl-CoA synthase OS=Mycolicibacterium smegmatis (strain ATCC 700084 / mc(2)155) OX=246196 GN=MSMEG_3767 PE=3 SV=1	0	FALSE	70.12	15	14	72	14	1	997	107.3	5.49	160.96	14	1.648	0.489	1.795	0.786853	0.80751	0.760511	5.38508e+06	8.21662e+06	5.29618e+06	8.87202e+06	4.01565e+06	9.50866e+06	High	High	High	High	High	High
FALSE	High	Master Protein	A0QVB9	MSMEG_2520	tsf	Elongation factor Ts OS=Mycolicibacterium smegmatis (strain ATCC 700084 / mc(2)155) OX=246196 GN=tsf PE=1 SV=1	0	FALSE	69.627	51	10	66	10	1	275	29.4	5.22	150.7	10	1.163	1.136	0.327	0.985117	0.897095	0.436716	3.19863e+06	4.29824e+06	9.33867e+06	3.71884e+06	4.88136e+06	3.05595e+06	High	High	High	High	High	High
FALSE	High	Master Protein	A0R7K1	MSMEG_6947	dnaA	Chromosomal replication initiator protein DnaA OS=Mycolicibacterium smegmatis (strain ATCC 700084 / mc(2)155) OX=246196 GN=dnaA PE=2 SV=1	0	FALSE	69.134	30	11	57	11	1	504	56.6	5.58	84.15	11	1.333	0.593	1.646	0.934204	0.90925	0.808809	2.99568e+06	7.11706e+06	3.8954e+06	3.99418e+06	4.22359e+06	6.41048e+06	High	High	High	High	High	High
FALSE	High	Master Protein	A0R2T0	MSMEG_5222	ychF	Ribosome-binding ATPase YchF OS=Mycolicibacterium smegmatis (strain ATCC 700084 / mc(2)155) OX=246196 GN=ychF PE=3 SV=1	0	FALSE	68.482	32	9	85	9	1	368	39.3	4.84	190.55	9	0.902	0.413	0.844	0.948709	0.740295	0.968798	8.68965e+06	1.53809e+07	1.0601e+07	7.83892e+06	6.34915e+06	8.94799e+06	High	High	High	High	High	High
FALSE	High	Master Protein	A0R1D1	MSMEG_4709	MSMEG_4709	Enoyl-CoA hydratase OS=Mycolicibacterium smegmatis (strain ATCC 700084 / mc(2)155) OX=246196 GN=MSMEG_4709 PE=3 SV=1	0	FALSE	67.901	42	8	66	8	1	249	25.6	6.06	149.13	8	0.647	1.1	1.657	0.700493	0.90925	0.80469	1.15804e+07	3.72123e+06	5.8893e+06	7.49023e+06	4.09449e+06	9.76048e+06	High	High	High	High	High	High
FALSE	High	Master Protein	A0R6D3	MSMEG_6508	MSMEG_6508	MarR-family protein transcriptional regulator OS=Mycolicibacterium smegmatis (strain ATCC 700084 / mc(2)155) OX=246196 GN=MSMEG_6508 PE=4 SV=1	0	FALSE	67.539	51	7	45	7	1	155	16.9	7.28	115.42	7	100	100	100	5.40678e-17	3.40992e-17	3.42506e-17		160597		2.06999e+07	1.66948e+07	2.17846e+07	Not Found	Peak Found	Not Found	High	High	High
FALSE	High	Master Protein	A0QVQ5	MSMEG_2656	pnp	Polyribonucleotide nucleotidyltransferase OS=Mycolicibacterium smegmatis (strain ATCC 700084 / mc(2)155) OX=246196 GN=pnp PE=1 SV=1	0	FALSE	67.523	19	13	79	13	1	763	81	4.89	169.92	13	1.662	0.769	0.572	0.778867	0.988868	0.797444	6543813	1.36405e+07	1.41357e+07	1.08751e+07	1.04921e+07	8.08748e+06	High	High	High	High	High	High
FALSE	High	Master Protein	A0QPG3	MSMEG_0388	tylF	Macrocin-O-methyltransferase OS=Mycolicibacterium smegmatis (strain ATCC 700084 / mc(2)155) OX=246196 GN=tylF PE=4 SV=1	0	FALSE	67.243	44	10	52	10	1	240	27	5.53	106.67	10	4.921	3.464	3.354	0.0171007	0.259054	0.34881	7.96985e+06	1.12217e+07	9.62429e+06	3.92188e+07	3.88679e+07	3.22765e+07	High	High	High	High	High	High
FALSE	High	Master Protein	A0R7G6	MSMEG_6904	ino1	Inositol-3-phosphate synthase OS=Mycolicibacterium smegmatis (strain ATCC 700084 / mc(2)155) OX=246196 GN=ino1 PE=1 SV=1	0	FALSE	66.892	33	9	103	9	1	363	39.3	5.03	211.08	9	1.069	1.04	0.546	0.997212	0.933741	0.770541	7.53742e+06	1.01249e+07	1.28313e+07	8.0597e+06	1.05339e+07	7.00633e+06	High	High	High	High	High	High
FALSE	High	Master Protein	A0R0T1	MSMEG_4497	MSMEG_4497	PhoH-like protein OS=Mycolicibacterium smegmatis (strain ATCC 700084 / mc(2)155) OX=246196 GN=MSMEG_4497 PE=3 SV=1	0	FALSE	66.772	34	8	56	8	1	348	37.5	6.02	138.06	8	0.507	0.272	3.931	0.422809	0.467344	0.26715	8.61918e+06	3.79777e+06	1.93065e+06	4.3731e+06	1.03113e+06	7.58942e+06	High	High	High	High	High	High
FALSE	High	Master Protein	A0R5R5	MSMEG_6284	MSMEG_6284	Cyclopropane-fatty-acyl-phospholipid synthase OS=Mycolicibacterium smegmatis (strain ATCC 700084 / mc(2)155) OX=246196 GN=MSMEG_6284 PE=3 SV=1	0	FALSE	66.438	28	8	63	8	1	437	48.6	6.44	157.17	8	2.415	1.179	3.218	0.368803	0.883454	0.374516	5.6035e+06	4.97939e+06	5.45687e+06	1.35331e+07	5.87084e+06	1.75616e+07	High	High	High	High	High	High
FALSE	High	Master Protein	A0R221	MSMEG_4957	MSMEG_4957	Homoserine dehydrogenase OS=Mycolicibacterium smegmatis (strain ATCC 700084 / mc(2)155) OX=246196 GN=MSMEG_4957 PE=3 SV=1	0	FALSE	65.946	27	11	217	11	1	439	45.6	4.97	509.11	11	1.095	0.466	0.844	0.997212	0.78517	0.968798	2.7982e+07	5.60888e+07	4.33565e+07	3.06426e+07	2.61372e+07	3.66103e+07	High	High	High	High	High	High
FALSE	High	Master Protein	A0QYU8	MSMEG_3793	infC	Translation initiation factor IF-3 OS=Mycolicibacterium smegmatis (strain ATCC 700084 / mc(2)155) OX=246196 GN=infC PE=3 SV=1	0	FALSE	65.324	39	6	63	6	1	206	22.9	9.39	152.68	6	1.125	0.367	1.638	0.993174	0.655586	0.810862	9.17245e+06	1.14001e+07	6.00739e+06	1.03152e+07	4.18848e+06	9.8414e+06	High	High	High	High	High	High
FALSE	High	Master Protein	A0QS62	MSMEG_1364	rplJ	Large ribosomal subunit protein uL10 OS=Mycolicibacterium smegmatis (strain ATCC 700084 / mc(2)155) OX=246196 GN=rplJ PE=1 SV=1	0	FALSE	64.8	62	10	140	10	1	175	18	9.01	325.97	10	2.303	1.427	0.481	0.420853	0.780015	0.69807	1.08761e+07	2.60263e+07	3.16262e+07	2.50454e+07	37143917	1.51995e+07	High	High	High	High	High	High
FALSE	High	Master Protein	A0QNZ3	MSMEG_0216	MSMEG_0216	3-hydroxyacyl-CoA dehydrogenase OS=Mycolicibacterium smegmatis (strain ATCC 700084 / mc(2)155) OX=246196 GN=MSMEG_0216 PE=3 SV=1	0	FALSE	64.451	36	8	64	8	1	264	27	5.33	157.08	8	0.983	1.594	0.451	0.976479	0.73725	0.657916	7.80128e+06	4.9756e+06	7.56511e+06	7.66889e+06	7.93235e+06	3.41082e+06	High	High	High	High	High	High
FALSE	High	Master Protein	A0R3R5	MSMEG_5568	MSMEG_5568	Clavaldehyde dehydrogenase OS=Mycolicibacterium smegmatis (strain ATCC 700084 / mc(2)155) OX=246196 GN=MSMEG_5568 PE=3 SV=1	0	FALSE	64.261	45	9	41	9	1	253	26.9	6.02	98.66	9	0.949	0.51	0.693	0.961248	0.835449	0.892254	4.39271e+06	7.04988e+06	5335161	4.17062e+06	3592411	3.69646e+06	High	High	High	High	High	High
FALSE	High	Master Protein	A0QQX6	MSMEG_0911	aceA	isocitrate lyase OS=Mycolicibacterium smegmatis (strain ATCC 700084 / mc(2)155) OX=246196 GN=aceA PE=4 SV=1	0	FALSE	64.184	29	10	44	10	1	428	47.1	5.43	91.93	10	0.802	0.263	0.491	0.887505	0.447931	0.712237	6.73985e+06	1.87798e+06	4.33784e+06	5.40873e+06	493977	2.12952e+06	High	High	High	High	High	High
FALSE	High	Master Protein	A0R0T8	MSMEG_4504	dnaJ	Chaperone protein DnaJ OS=Mycolicibacterium smegmatis (strain ATCC 700084 / mc(2)155) OX=246196 GN=dnaJ PE=3 SV=1	0	FALSE	64.062	25	8	40	8	1	381	40.3	6.34	89.99	8	1.193	0.143	7.661	0.971314	0.139243	0.0495127	11032473	5.00741e+06	1.45905e+06	1.31629e+07	716260	1.11777e+07	High	High	High	High	High	High
FALSE	High	Master Protein	A0R3D1	MSMEG_5430	MSMEG_5430	Retinol dehydrogenase 13 OS=Mycolicibacterium smegmatis (strain ATCC 700084 / mc(2)155) OX=246196 GN=MSMEG_5430 PE=3 SV=1	0	FALSE	63.762	27	5	24	5	1	290	31.1	9.89	78.5	5	1.522	0.01	8.246	0.843849	3.40992e-17	0.0398631	1.58564e+06	2.80592e+06	1.01257e+06	2.41414e+06		8.3495e+06	High	High	High	High	High	High
FALSE	High	Master Protein	A0QV12	MSMEG_2410	MSMEG_2410	Serine-threonine protein kinase OS=Mycolicibacterium smegmatis (strain ATCC 700084 / mc(2)155) OX=246196 GN=MSMEG_2410 PE=4 SV=1	0	FALSE	63.699	45	7	38	7	1	242	25.6	5.76	96.82	7	1.08	1.161	0.763	0.999631	0.887992	0.927935	2.60425e+06	3.26909e+06	3.34515e+06	2.81274e+06	3.79477e+06	2.55128e+06	High	High	High	High	High	High
FALSE	High	Master Protein	A0QW31	MSMEG_2788	MSMEG_2788	ATP/GTP-binding integral membrane protein OS=Mycolicibacterium smegmatis (strain ATCC 700084 / mc(2)155) OX=246196 GN=MSMEG_2788 PE=4 SV=1	0	FALSE	63.563	28	10	96	10	1	345	37.1	5.2	161.65	10	1.313	0.138	10.816	0.944572	0.127504	0.0163685	4.00547e+07	1.60796e+07	3.88708e+06	5.26003e+07	2.21874e+06	4.20407e+07	High	High	High	High	High	High
FALSE	High	Master Protein	A0QPE5	MSMEG_0370	MSMEG_0370	Nuclease OS=Mycolicibacterium smegmatis (strain ATCC 700084 / mc(2)155) OX=246196 GN=MSMEG_0370 PE=4 SV=1	0	FALSE	63.516	16	15	57	15	1	1118	124.4	5.21	85.55	15	1.149	1.582	0.865	0.988566	0.740295	0.968798	1.11752e+07	1.12342e+07	1.12929e+07	1.28418e+07	17771072	9.76682e+06	High	High	High	High	High	High
FALSE	High	Master Protein	A0QSE0	MSMEG_1445	rpsQ	Small ribosomal subunit protein uS17 OS=Mycolicibacterium smegmatis (strain ATCC 700084 / mc(2)155) OX=246196 GN=rpsQ PE=1 SV=1	0	FALSE	63.428	64	8	219	8	1	98	11.1	10.04	429.45	8	1.424	1.911	1.011	0.897512	0.612166	0.993872	1.06446e+08	1.0383e+08	1.13374e+08	1.51527e+08	1.98387e+08	1.14648e+08	High	High	High	High	High	High
FALSE	High	Master Protein	A0R114	MSMEG_4583	MSMEG_4583	ATPase associated with various cellular activities OS=Mycolicibacterium smegmatis (strain ATCC 700084 / mc(2)155) OX=246196 GN=MSMEG_4583 PE=4 SV=1	0	FALSE	62.667	27	6	26	6	1	298	32.6	4.91	72.11	6	1.269	0.591	0.851	0.951647	0.90925	0.968798	1.03872e+06	2.75384e+06	5992185	1.31853e+06	1.62783e+06	5.10087e+06	High	High	High	High	High	High
FALSE	High	Master Protein	A0QPN1	MSMEG_0456	topoM	Topoisomerase subunit TopoM OS=Mycolicibacterium smegmatis (strain ATCC 700084 / mc(2)155) OX=246196 GN=topoM PE=1 SV=1	0	FALSE	62.188	17	9	48	9	1	713	77.2	6.79	107.53	9	0.899	0.427	0.668	0.948709	0.756097	0.87571	2.74152e+06	6.81905e+06	7.93441e+06	2.46431e+06	2.91263e+06	5.30031e+06	High	High	High	High	High	High
FALSE	High	Master Protein	A0R4S3	MSMEG_5935	MSMEG_5935	ATP-dependent DNA helicase RecQ OS=Mycolicibacterium smegmatis (strain ATCC 700084 / mc(2)155) OX=246196 GN=MSMEG_5935 PE=4 SV=1	0	FALSE	61.941	26	14	48	14	1	691	74.7	5.62	88.96	14	1.362	1.298	1.748	0.923374	0.828298	0.772624	3.23426e+06	2.68905e+06	3.8299e+06	4.40543e+06	3.49139e+06	6.69526e+06	High	High	High	High	High	High
FALSE	High	Master Protein	A0QTQ8	MSMEG_1930	MSMEG_1930	RNA helicase OS=Mycolicibacterium smegmatis (strain ATCC 700084 / mc(2)155) OX=246196 GN=MSMEG_1930 PE=3 SV=1	0	FALSE	61.776	22	10	90	10	1	502	54.7	6.79	174.27	10	1.292	0.824	0.879	0.948709	0.995822	0.978031	1.07685e+07	1.33621e+07	1.7725e+07	1.39091e+07	1.10087e+07	1.55816e+07	High	High	High	High	High	High
FALSE	High	Master Protein	A0QSD0	MSMEG_1435	rpsJ	Small ribosomal subunit protein uS10 OS=Mycolicibacterium smegmatis (strain ATCC 700084 / mc(2)155) OX=246196 GN=rpsJ PE=1 SV=1	0	FALSE	61.44	72	9	490	9	1	101	11.4	9.38	1025.73	9	0.856	0.52	1.313	0.923374	0.846821	0.914849	1.82425e+08	2.03336e+08	1.19382e+08	1.56244e+08	1.05711e+08	1.56795e+08	High	High	High	High	High	High
FALSE	High	Master Protein	A0QTT5	MSMEG_1957	MSMEG_1957	Hydrolase OS=Mycolicibacterium smegmatis (strain ATCC 700084 / mc(2)155) OX=246196 GN=MSMEG_1957 PE=4 SV=1	0	FALSE	61.174	29	10	97	10	1	469	49.4	4.61	250.41	10	1.183	1.538	1.161	0.976479	0.754093	0.966117	7.43903e+06	4.46503e+06	5.77422e+06	8.79964e+06	6.86764e+06	6.70202e+06	High	High	High	High	High	High
FALSE	High	Master Protein	A0R6E9	MSMEG_6524	MSMEG_6524	ABC Polyamine/Opine/Phosphonate transporter, periplasmic ligand binding protein OS=Mycolicibacterium smegmatis (strain ATCC 700084 / mc(2)155) OX=246196 GN=MSMEG_6524 PE=4 SV=1	0	FALSE	60.891	23	6	27	6	1	383	40	4.59	60.36	6	1.515	0.01	5.198	0.845372	3.40992e-17	0.141811	2.74368e+06	3.34644e+06	858222	4.15699e+06		4.46075e+06	High	High	High	High	High	High
FALSE	High	Master Protein	A0QX55	MSMEG_3178	MSMEG_3178	DNA-directed DNA polymerase OS=Mycolicibacterium smegmatis (strain ATCC 700084 / mc(2)155) OX=246196 GN=MSMEG_3178 PE=4 SV=1	0	FALSE	60.772	12	13	58	13	1	1184	129.1	5.78	102.11	13	0.621	0.34	1.54	0.656909	0.612166	0.844448	3.72926e+06	4.73445e+06	2.46852e+06	2.31679e+06	1.6107e+06	3.80171e+06	High	High	High	High	High	High
FALSE	High	Master Protein	A0QWG2	MSMEG_2931	thrS	Threonine--tRNA ligase OS=Mycolicibacterium smegmatis (strain ATCC 700084 / mc(2)155) OX=246196 GN=thrS PE=3 SV=1	0	FALSE	60.556	20	11	55	11	1	684	77	5.35	69.89	11	1.493	1.107	0.415	0.861009	0.90925	0.60018	3.37621e+06	4.13177e+06	7.13316e+06	5.04046e+06	4.57327e+06	2.95971e+06	High	High	High	High	High	High
FALSE	High	Master Protein	A0R636	MSMEG_6411	MSMEG_6411	Uncharacterized protein OS=Mycolicibacterium smegmatis (strain ATCC 700084 / mc(2)155) OX=246196 GN=MSMEG_6411 PE=4 SV=1	0	FALSE	60.342	69	7	205	7	1	110	12.7	9.69	437.65	7	1.779	0.991	1.958	0.710678	0.953946	0.711391	2.41978e+07	3.10635e+07	1.97409e+07	4.30545e+07	3.07753e+07	3.86581e+07	High	High	High	High	High	High
FALSE	High	Master Protein	A0R6L9	MSMEG_6595	MSMEG_6595	Secreted protein OS=Mycolicibacterium smegmatis (strain ATCC 700084 / mc(2)155) OX=246196 GN=MSMEG_6595 PE=3 SV=1	0	FALSE	60.269	31	6	33	6	1	324	33.5	5.05	77.78	6	0.129	0.628	1.765	0.000262087	0.933741	0.767419	1.05946e+07	4.48499e+06	2.79119e+06	1.37011e+06	2.81881e+06	4.9276e+06	High	High	High	High	High	High
FALSE	High	Master Protein	A0R610	MSMEG_6385	dprE2	Decaprenylphosphoryl-2-keto-beta-D-erythro-pentose reductase OS=Mycolicibacterium smegmatis (strain ATCC 700084 / mc(2)155) OX=246196 GN=dprE2 PE=1 SV=1	0	FALSE	59.952	34	8	78	8	1	254	27.1	8.13	180.91	8	1.162	0.769	1.149	0.985117	0.988868	0.966488	8.57081e+06	8.10738e+06	5.98156e+06	9.95953e+06	6.23151e+06	6.87577e+06	High	High	High	High	High	High
FALSE	High	Master Protein	A0R050	MSMEG_4261	MSMEG_4261	Cytochrome bc1 complex cytochrome c subunit OS=Mycolicibacterium smegmatis (strain ATCC 700084 / mc(2)155) OX=246196 GN=MSMEG_4261 PE=1 SV=1	0	FALSE	59.922	22	3	50	3	1	268	27.8	7.83	129.48	3	0.645	0.097	3.688	0.696165	0.0475805	0.300675	1.01984e+07	1.57484e+07	1.98059e+06	6.57399e+06	1.52502e+06	7.30504e+06	High	High	High	High	High	High
FALSE	High	Master Protein	A0R2D0	MSMEG_5068	MSMEG_5068	Iron-sulfur cluster carrier protein OS=Mycolicibacterium smegmatis (strain ATCC 700084 / mc(2)155) OX=246196 GN=MSMEG_5068 PE=3 SV=1	0	FALSE	59.645	24	9	85	9	1	379	39.7	5.74	162.12	9	1.39	1.129	0.846	0.906846	0.897095	0.968798	1.44127e+07	1.32022e+07	2.26231e+07	2.00348e+07	1.49027e+07	1.91455e+07	High	High	High	High	High	High
FALSE	High	Master Protein	A0QYS6	MSMEG_3770	argG	Argininosuccinate synthase OS=Mycolicibacterium smegmatis (strain ATCC 700084 / mc(2)155) OX=246196 GN=argG PE=3 SV=1	0	FALSE	59.575	30	7	58	7	1	399	43.9	5.5	137.55	7	0.355	0.289	1.436	0.126392	0.50209	0.87571	4.7522e+06	4.12555e+06	1.89799e+06	1.68703e+06	1.19394e+06	2.72536e+06	High	High	High	High	High	High
FALSE	High	Master Protein	A0QWT6	MSMEG_3058	MSMEG_3058	Lipoprotein OS=Mycolicibacterium smegmatis (strain ATCC 700084 / mc(2)155) OX=246196 GN=MSMEG_3058 PE=3 SV=1	0	FALSE	59.283	27	6	99	6	1	279	30.6	4.83	199.48	6	1.226	0.376	1.794	0.961248	0.672416	0.760511	6.88843e+06	1.07879e+07	6.45437e+06	8.44393e+06	4052371	1.15781e+07	High	High	High	High	High	High
FALSE	High	Master Protein	A0R261	MSMEG_4999	MSMEG_4999	Bacterial extracellular solute-binding protein, family protein 5 OS=Mycolicibacterium smegmatis (strain ATCC 700084 / mc(2)155) OX=246196 GN=MSMEG_4999 PE=4 SV=1	0	FALSE	59.254	15	6	62	6	1	568	61	5.1	94.07	6	0.706	0.441	0.913	0.786853	0.767325	0.987523	4.65733e+06	6.62818e+06	5.32499e+06	3.28867e+06	2.92458e+06	4.86199e+06	High	High	High	High	High	High
FALSE	High	Master Protein	A0R170	MSMEG_4645	orB	Alpha oxoglutarate ferredoxin oxidoreductase, beta subunit OS=Mycolicibacterium smegmatis (strain ATCC 700084 / mc(2)155) OX=246196 GN=orB PE=4 SV=1	0	FALSE	59.238	44	11	60	11	1	342	37.3	5.67	105.82	11	1.568	0.745	0.695	0.826247	0.980521	0.892254	4.85241e+06	7.33145e+06	7.36774e+06	7609124	5.46523e+06	5.11809e+06	High	High	High	High	High	High
FALSE	High	Master Protein	A0QSG3	MSMEG_1469	rpsH	Small ribosomal subunit protein uS8 OS=Mycolicibacterium smegmatis (strain ATCC 700084 / mc(2)155) OX=246196 GN=rpsH PE=1 SV=1	0	FALSE	59.137	44	6	96	6	1	132	14.5	10.05	197.01	6	1.166	0.524	1.275	0.98298	0.850288	0.923248	2.9562e+07	3.56561e+07	2.57018e+07	3.44565e+07	1.87012e+07	3.27583e+07	High	High	High	High	High	High
FALSE	High	Master Protein	A0R0B6	MSMEG_4329	MSMEG_4329	Propionyl-CoA carboxylase beta chain OS=Mycolicibacterium smegmatis (strain ATCC 700084 / mc(2)155) OX=246196 GN=MSMEG_4329 PE=3 SV=1	0	FALSE	59.113	29	12	82	12	1	474	50.2	6.01	149.72	12	0.919	0.344	1.882	0.951647	0.612166	0.731754	1.20389e+07	1.48941e+07	7.4924e+06	1.10655e+07	5.12425e+06	1.4097e+07	High	High	High	High	High	High
FALSE	High	Master Protein	A0QRA5	MSMEG_1046	MSMEG_1046	ABC-type molybdenum transport system, ATPase component OS=Mycolicibacterium smegmatis (strain ATCC 700084 / mc(2)155) OX=246196 GN=MSMEG_1046 PE=4 SV=1	0	FALSE	58.684	27	6	50	6	1	282	30.6	5.19	121.09	6	0.948	0.471	1.084	0.961248	0.787742	0.980825	9.23422e+06	1.03965e+07	9.6298e+06	8.75486e+06	4.89887e+06	1.04379e+07	High	High	High	High	High	High
FALSE	High	Master Protein	A0QZ96	MSMEG_3945	MSMEG_3945	Universal stress protein family protein OS=Mycolicibacterium smegmatis (strain ATCC 700084 / mc(2)155) OX=246196 GN=MSMEG_3945 PE=3 SV=1	0	FALSE	58.528	45	10	54	9	1	273	29	7.62	100.53	10	0.31	0.724	0.627	0.0702477	0.964503	0.847389	1.05703e+07	4.18096e+06	4.13462e+06	3.28141e+06	3.02899e+06	2.59358e+06	High	High	High	High	High	High
FALSE	High	Master Protein	A0QQA8	MSMEG_0688	MSMEG_0688	alanine transaminase OS=Mycolicibacterium smegmatis (strain ATCC 700084 / mc(2)155) OX=246196 GN=MSMEG_0688 PE=3 SV=1	0	FALSE	58.053	24	9	78	9	1	424	47.2	5.67	160.76	9	0.691	0.01	3.059	0.754506	3.40992e-17	0.406271	5.6821e+06	5.5874e+06	1.60925e+06	3.92371e+06		4.92297e+06	High	High	High	High	High	High
FALSE	High	Master Protein	A0R560	MSMEG_6076	ispD	2-C-methyl-D-erythritol 4-phosphate cytidylyltransferase OS=Mycolicibacterium smegmatis (strain ATCC 700084 / mc(2)155) OX=246196 GN=ispD PE=1 SV=1	0	FALSE	58.04	38	6	56	6	1	222	22.4	5.4	138.69	6	1.764	0.556	1.505	0.715784	0.884068	0.851899	2.3899e+06	7.32314e+06	3.79296e+06	4.21634e+06	4.07471e+06	5.70834e+06	High	High	High	High	High	High
FALSE	High	Master Protein	A0R3H1	MSMEG_5471	galU	UTP--glucose-1-phosphate uridylyltransferase OS=Mycolicibacterium smegmatis (strain ATCC 700084 / mc(2)155) OX=246196 GN=galU PE=3 SV=1	0	FALSE	57.768	42	10	58	10	1	298	31.7	5.44	129.77	10	0.845	0.561	1.659	0.916225	0.886657	0.80469	1.23802e+07	1.32315e+07	9.9562e+06	1.04673e+07	7.42907e+06	1.65126e+07	High	High	High	High	High	High
FALSE	High	Master Protein	A0QQV4	MSMEG_0889	MSMEG_0889	Aldehyde dehydrogenase OS=Mycolicibacterium smegmatis (strain ATCC 700084 / mc(2)155) OX=246196 GN=MSMEG_0889 PE=3 SV=1	0	FALSE	57.439	25	10	56	10	1	509	54.5	6.81	96.53	10	0.859	0.712	0.769	0.923374	0.96404	0.933174	4.20088e+06	8.26519e+06	8.55942e+06	3.60847e+06	5.88372e+06	6.58486e+06	High	High	High	High	High	High
FALSE	High	Master Protein	A0QYF1	MSMEG_3636	MSMEG_3636	Ferric iron-binding periplasmic protein of ABC transporter OS=Mycolicibacterium smegmatis (strain ATCC 700084 / mc(2)155) OX=246196 GN=MSMEG_3636 PE=3 SV=1	0	FALSE	57.219	33	8	52	8	1	349	36.4	4.48	130.77	8	1.365	0.923	0.675	0.923374	0.96404	0.877978	4.05219e+06	5.64584e+06	7.78205e+06	5.53137e+06	5.21351e+06	5.25259e+06	High	High	High	High	High	High
FALSE	High	Master Protein	A0R0W4	MSMEG_4530	cysA	Sulfate ABC transporter, ATP-binding protein OS=Mycolicibacterium smegmatis (strain ATCC 700084 / mc(2)155) OX=246196 GN=cysA PE=4 SV=1	0	FALSE	57.139	22	6	44	6	1	361	38.7	6.14	123.21	6	0.662	0.019	2.659	0.715784	7.2382e-05	0.512546	8.75992e+06	9.05344e+06	4.89089e+06	5.80004e+06	174993	1.30032e+07	High	High	High	High	High	High
FALSE	High	Master Protein	A0QRA7	MSMEG_1048	MSMEG_1048	Probable enoyl-CoA hydratase OS=Mycolicibacterium smegmatis (strain ATCC 700084 / mc(2)155) OX=246196 GN=MSMEG_1048 PE=4 SV=1	0	FALSE	57.111	43	7	39	7	1	235	24.8	5.2	57.54	7	0.772	0.456	0.659	0.847107	0.780015	0.868514	3.81277e+06	1.03863e+06	3.35934e+06	2.94297e+06	473875	2.21412e+06	High	High	High	High	High	High
FALSE	High	Master Protein	A0QWV9	MSMEG_3081	whiA	Probable cell division protein WhiA OS=Mycolicibacterium smegmatis (strain ATCC 700084 / mc(2)155) OX=246196 GN=whiA PE=1 SV=3	0	FALSE	56.919	37	9	52	9	1	327	35	9.95	97.79	9	1.311	0.076	5.442	0.944572	0.0223077	0.127638	2.47662e+06	3.7349e+06	961313	3.2475e+06	284148	5.23124e+06	High	High	High	High	High	High
FALSE	High	Master Protein	A0R588	MSMEG_6105	ftsH	ATP-dependent zinc metalloprotease FtsH OS=Mycolicibacterium smegmatis (strain ATCC 700084 / mc(2)155) OX=246196 GN=ftsH PE=3 SV=1	0	FALSE	56.679	16	10	39	10	1	770	83.5	6.13	83.92	10	0.309	0.695	0.506	0.0688504	0.962186	0.72617	4.28317e+06	4.66254e+06	5.27955e+06	1.32369e+06	3.23817e+06	2.67004e+06	High	High	High	High	High	High
FALSE	High	Master Protein	A0QZA1	MSMEG_3950	MSMEG_3950	Universal stress protein MSMEG_3950/MSMEI_3859 OS=Mycolicibacterium smegmatis (strain ATCC 700084 / mc(2)155) OX=246196 GN=MSMEG_3950 PE=1 SV=1	0	FALSE	56.489	34	7	43	6	1	294	31.4	5.87	96	7	0.361	0.01	5.377	0.133961	3.40992e-17	0.131658	8.23257e+06	4.93348e+06	834878	2.97351e+06		4.48885e+06	High	High	High	High	High	High
FALSE	High	Master Protein	A0R197	MSMEG_4672	clpP	ATP-dependent Clp protease proteolytic subunit OS=Mycolicibacterium smegmatis (strain ATCC 700084 / mc(2)155) OX=246196 GN=clpP PE=3 SV=1	0	FALSE	55.815	45	7	42	7	1	218	24.1	5.43	107.2	7	1.785	1.922	1.115	0.709137	0.612166	0.968798	3.27347e+06	2.41523e+06	3.14678e+06	5.8439e+06	4.64285e+06	3.50723e+06	High	High	High	High	High	High
FALSE	High	Master Protein	A0R3M4	MSMEG_5525	sucC	Succinate--CoA ligase [ADP-forming] subunit beta OS=Mycolicibacterium smegmatis (strain ATCC 700084 / mc(2)155) OX=246196 GN=sucC PE=1 SV=1	0	FALSE	55.014	27	8	87	8	1	387	40.9	4.83	174.65	8	0.445	0.708	0.196	0.289647	0.96404	0.164869	7.05001e+06	9.32325e+06	1.43378e+07	3.13903e+06	6.59644e+06	2.81453e+06	High	High	High	High	High	High
FALSE	High	Master Protein	A0R7C5	MSMEG_6859	MSMEG_6859	Oxidoreductase OS=Mycolicibacterium smegmatis (strain ATCC 700084 / mc(2)155) OX=246196 GN=MSMEG_6859 PE=3 SV=1	0	FALSE	54.738	36	8	51	8	1	250	25.9	6.3	117.69	8	2.574	1.488	1.683	0.307264	0.764876	0.797444	2.99887e+06	5.02172e+06	5.2755e+06	7.71946e+06	7.47288e+06	8.87649e+06	High	High	High	High	High	High
FALSE	High	Master Protein	A0QSD8	MSMEG_1443	rplP	Large ribosomal subunit protein uL16 OS=Mycolicibacterium smegmatis (strain ATCC 700084 / mc(2)155) OX=246196 GN=rplP PE=1 SV=1	0	FALSE	54.541	53	5	203	5	1	138	15.7	10.52	412.5	5	1.18	0.511	0.977	0.976479	0.836666	0.997826	1.17185e+07	2.00842e+07	1.70512e+07	1.38334e+07	10270521	1.66604e+07	High	High	High	High	High	High
FALSE	High	Master Protein	A0QW19	MSMEG_2776	dxs	1-deoxy-D-xylulose-5-phosphate synthase OS=Mycolicibacterium smegmatis (strain ATCC 700084 / mc(2)155) OX=246196 GN=dxs PE=3 SV=1	0	FALSE	54.353	20	11	42	11	1	638	68	6.13	83.75	11	1.236	1.376	0.834	0.959091	0.791299	0.966488	4.76136e+06	3.89738e+06	6.03313e+06	5.88562e+06	5.36113e+06	5.03353e+06	High	High	High	High	High	High
FALSE	High	Master Protein	A0QPE6	MSMEG_0371	MSMEG_0371	MaoC like domain protein OS=Mycolicibacterium smegmatis (strain ATCC 700084 / mc(2)155) OX=246196 GN=MSMEG_0371 PE=3 SV=1	0	FALSE	54.079	34	7	54	7	1	285	30.8	8.87	88.2	7	1.242	0.901	2.527	0.955515	0.964503	0.542729	5.199e+06	7.75587e+06	5.57635e+06	6.45934e+06	6.98907e+06	1.40923e+07	High	High	High	High	High	High
FALSE	High	Master Protein	A0QWZ9	MSMEG_3122	sufB	FeS assembly protein SufB OS=Mycolicibacterium smegmatis (strain ATCC 700084 / mc(2)155) OX=246196 GN=sufB PE=3 SV=1	0	FALSE	54.07	27	10	63	10	1	477	52.7	5.19	119.31	10	2.231	1.533	0.775	0.457779	0.755876	0.935893	5.0934e+06	6.89882e+06	8.95648e+06	1.13636e+07	1.05767e+07	6.93916e+06	High	High	High	High	High	High
FALSE	High	Master Protein	A0R239	MSMEG_4976	MSMEG_4976	Isochorismatase hydrolase OS=Mycolicibacterium smegmatis (strain ATCC 700084 / mc(2)155) OX=246196 GN=MSMEG_4976 PE=4 SV=1	0	FALSE	54.036	41	6	49	6	1	198	20.7	4.79	121.56	6	1.482	1.263	0.702	0.865639	0.845724	0.897693	3.22648e+06	4775561	5.481e+06	4.7827e+06	6.03341e+06	3.84948e+06	High	High	High	High	High	High
FALSE	High	Master Protein	A0QQJ4	MSMEG_0777	fgd	F420-dependent glucose-6-phosphate dehydrogenase OS=Mycolicibacterium smegmatis (strain ATCC 700084 / mc(2)155) OX=246196 GN=fgd PE=1 SV=2	0	FALSE	53.87	35	9	56	9	1	336	37.2	5.33	118.07	9	1.826	2.58	0.538	0.685013	0.421211	0.764864	1.87533e+06	4.31673e+06	6.90679e+06	3.425e+06	1.11351e+07	3.71884e+06	High	High	High	High	High	High
FALSE	High	Master Protein	A0QRU5	MSMEG_1242	iscS	Cysteine desulfurase IscS OS=Mycolicibacterium smegmatis (strain ATCC 700084 / mc(2)155) OX=246196 GN=iscS PE=3 SV=1	0	FALSE	53.623	35	11	83	11	1	386	39.3	5.81	185.26	11	0.922	0.602	0.574	0.953212	0.912787	0.799899	1.30645e+07	1.56095e+07	1.51262e+07	1.2048e+07	9.39276e+06	8.68712e+06	High	High	High	High	High	High
FALSE	High	Master Protein	A0QQD0	MSMEG_0711	dnaJ	Chaperone protein DnaJ OS=Mycolicibacterium smegmatis (strain ATCC 700084 / mc(2)155) OX=246196 GN=dnaJ PE=3 SV=1	0	FALSE	53.588	36	10	50	10	1	390	41.1	8.1	100.63	10	1.019	0.791	1.421	0.988566	0.995684	0.877978	3.76045e+06	3.22837e+06	5.02597e+06	3.83081e+06	2.55368e+06	7.14221e+06	High	High	High	High	High	High
FALSE	High	Master Protein	A0QX35	MSMEG_3158	mutA	methylmalonyl-CoA mutase OS=Mycolicibacterium smegmatis (strain ATCC 700084 / mc(2)155) OX=246196 GN=mutA PE=3 SV=1	0	FALSE	53.26	24	10	45	10	1	623	64.8	4.96	105.91	10	0.354	1.575	0.195	0.125173	0.740598	0.163387	2.87767e+06	3.00125e+06	7.19599e+06	1.01885e+06	4.72755e+06	1.4067e+06	High	High	High	High	High	High
FALSE	High	Master Protein	A0R1A8	MSMEG_4686	MSMEG_4686	Oxidoreductase YdbC OS=Mycolicibacterium smegmatis (strain ATCC 700084 / mc(2)155) OX=246196 GN=MSMEG_4686 PE=4 SV=1	0	FALSE	53.25	46	9	86	9	1	308	32.2	4.93	224.57	9	0.711	0.446	1.055	0.789233	0.771101	0.986763	1.30523e+07	14230445	11899017	9.27627e+06	6.35269e+06	1.25578e+07	High	High	High	High	High	High
FALSE	High	Master Protein	A0QX02	MSMEG_3125	MSMEG_3125	Cysteine desulfurase OS=Mycolicibacterium smegmatis (strain ATCC 700084 / mc(2)155) OX=246196 GN=MSMEG_3125 PE=3 SV=1	0	FALSE	53.089	27	9	48	9	1	414	43.9	5.54	69.78	9	1.273	0.832	0.832	0.951647	0.994644	0.966488	4314138	3.57009e+06	4.94811e+06	5.49139e+06	2.96854e+06	4.11806e+06	High	High	High	High	High	High
FALSE	High	Master Protein	A0QT08	MSMEG_1670	sdhA	Succinate dehydrogenase flavoprotein subunit OS=Mycolicibacterium smegmatis (strain ATCC 700084 / mc(2)155) OX=246196 GN=sdhA PE=1 SV=1	0	FALSE	52.79	20	10	75	10	1	584	64.4	5.92	143.7	10	0.552	0.046	2.416	0.522863	0.00370824	0.572993	1.07892e+07	9.30157e+06	3.67449e+06	5.95653e+06	429610	8.87861e+06	High	High	High	High	High	High
FALSE	High	Master Protein	A0QX65	MSMEG_3189	bioF	8-amino-7-oxononanoate synthase OS=Mycolicibacterium smegmatis (strain ATCC 700084 / mc(2)155) OX=246196 GN=bioF PE=1 SV=1	0	FALSE	52.353	29	9	90	9	1	382	39.3	6.1	192.25	9	1.021	0.849	1.248	0.988566	0.989356	0.933174	1.51073e+07	1.63422e+07	1.15027e+07	1.5426e+07	1.38682e+07	1.43499e+07	High	High	High	High	High	High
FALSE	High	Master Protein	P42829	MSMEG_3151	inhA	Enoyl-[acyl-carrier-protein] reductase [NADH] OS=Mycolicibacterium smegmatis (strain ATCC 700084 / mc(2)155) OX=246196 GN=inhA PE=1 SV=1	0	FALSE	51.971	39	7	75	7	1	269	28.5	5.47	194.45	7	1.45	1.505	2.701	0.887505	0.761777	0.501886	5.28864e+07	2.88462e+07	2.79682e+07	7.66667e+07	4.34145e+07	7.55525e+07	High	High	High	High	High	High
FALSE	High	Master Protein	A4ZHR8	MSMEG_1843	ahcY	Adenosylhomocysteinase OS=Mycolicibacterium smegmatis (strain ATCC 700084 / mc(2)155) OX=246196 GN=ahcY PE=1 SV=1	0	FALSE	51.495	25	11	75	11	1	485	53.2	5.1	155.33	11	2.384	1.949	0.77	0.382774	0.605474	0.933461	5.28718e+06	5.26439e+06	8.1303e+06	1.26035e+07	1.02588e+07	6261120	High	High	High	High	High	High
FALSE	High	Master Protein	A0R5H6	MSMEG_6195	MSMEG_6195	Ion-transporting ATPase OS=Mycolicibacterium smegmatis (strain ATCC 700084 / mc(2)155) OX=246196 GN=MSMEG_6195 PE=4 SV=1	0	FALSE	51.193	31	8	40	8	1	376	40.3	5.39	85.56	8	0.298	0.865	0.445	0.0580352	0.983317	0.650595	6.29299e+06	7.75224e+06	11293022	1.87552e+06	6.70423e+06	5.0309e+06	High	High	High	High	High	High
FALSE	High	Master Protein	A0QQF9	MSMEG_0741	MSMEG_0741	Luciferase-like domain-containing protein OS=Mycolicibacterium smegmatis (strain ATCC 700084 / mc(2)155) OX=246196 GN=MSMEG_0741 PE=4 SV=1	0	FALSE	51.072	33	8	76	8	1	302	32.4	6	151.82	8	1.694	1.041	0.903	0.752786	0.933741	0.986763	2.81333e+06	5.93448e+06	4.33235e+06	4.76529e+06	6.17919e+06	3.91268e+06	High	High	High	High	High	High
FALSE	High	Master Protein	A0QVM7	MSMEG_2628	infB	Translation initiation factor IF-2 OS=Mycolicibacterium smegmatis (strain ATCC 700084 / mc(2)155) OX=246196 GN=infB PE=3 SV=1	0	FALSE	50.876	16	9	90	9	1	610	65.9	4.81	207.64	9	0.802	0.869	0.559	0.887505	0.98316	0.788402	1.02906e+07	1.03412e+07	1.50621e+07	8.25785e+06	8.98897e+06	8.42327e+06	High	High	High	High	High	High
FALSE	High	Master Protein	A0R4B3	MSMEG_5773	MSMEG_5773	Fatty acid desaturase OS=Mycolicibacterium smegmatis (strain ATCC 700084 / mc(2)155) OX=246196 GN=MSMEG_5773 PE=3 SV=1	0	FALSE	50.834	30	7	27	7	1	334	38.4	5.22	60.44	7	0.162	0.194	3.232	0.00142493	0.272475	0.372211	7.42606e+06	2.73534e+06	832296	1.20042e+06	530171	2.69034e+06	High	High	High	High	High	High
FALSE	High	Master Protein	A0R2B5	MSMEG_5053	MSMEG_5053	Short chain alcohol dehydrogenase OS=Mycolicibacterium smegmatis (strain ATCC 700084 / mc(2)155) OX=246196 GN=MSMEG_5053 PE=3 SV=1	0	FALSE	50.585	36	10	108	10	1	274	28.9	8.09	186.84	10	1.65	0.792	1.489	0.786853	0.995684	0.857119	7.13969e+06	9.50398e+06	7.82017e+06	1.17791e+07	7.52955e+06	1.16406e+07	High	High	High	High	High	High
FALSE	High	Master Protein	A0R4P1	MSMEG_5903	MSMEG_5903	Oxidoreductase, short chain dehydrogenase/reductase family protein OS=Mycolicibacterium smegmatis (strain ATCC 700084 / mc(2)155) OX=246196 GN=MSMEG_5903 PE=1 SV=1	0	FALSE	50.38	33	7	46	7	1	316	32.5	4.72	101.92	7	0.949	1.083	1.056	0.961248	0.913156	0.986763	5.13167e+06	5.22266e+06	4.8303e+06	4.86859e+06	5.65826e+06	5.1007e+06	High	High	High	High	High	High
FALSE	High	Master Protein	A0QP27	MSMEG_0250	mmpL3	Trehalose monomycolate exporter MmpL3 OS=Mycolicibacterium smegmatis (strain ATCC 700084 / mc(2)155) OX=246196 GN=mmpL3 PE=1 SV=1	0	FALSE	50.168	14	8	31	8	1	1013	109.3	6.2	64.1	8	0.79	0.844	0.894	0.868186	0.989614	0.982785	1.86716e+06	3.61493e+06	2.9204e+06	1.47447e+06	3.0515e+06	2.60947e+06	High	High	High	High	High	High
FALSE	High	Master Protein	A0R2D2	MSMEG_5070	MSMEG_5070	Trypsin OS=Mycolicibacterium smegmatis (strain ATCC 700084 / mc(2)155) OX=246196 GN=MSMEG_5070 PE=3 SV=1	0	FALSE	49.991	23	8	38	8	1	498	51.6	4.96	73.79	8	0.598	100	1.519	0.618594	3.40992e-17	0.850007	2.01514e+06		1.93066e+06	1.20443e+06	1.98632e+06	2.93232e+06	High	High	High	High	High	High
FALSE	High	Master Protein	A0R6D7	MSMEG_6512	MSMEG_6512	Acyl-CoA dehydrogenase domain protein OS=Mycolicibacterium smegmatis (strain ATCC 700084 / mc(2)155) OX=246196 GN=MSMEG_6512 PE=3 SV=1	0	FALSE	49.892	33	9	29	9	1	369	38.9	5.02	56.95	9	1.2	1.387	0.835	0.969412	0.787742	0.966488	3.42359e+06	1.95937e+06	3.11599e+06	4.10936e+06	2.71704e+06	2.60334e+06	High	High	High	High	High	High
FALSE	High	Master Protein	A0R7F7	MSMEG_6895	rpsR2	Small ribosomal subunit protein bS18B OS=Mycolicibacterium smegmatis (strain ATCC 700084 / mc(2)155) OX=246196 GN=rpsR2 PE=1 SV=1	0	FALSE	49.828	51	7	82	7	1	84	9.5	10.8	212.9	7	1.248	0.758	45.437	0.955353	0.983606	2.8317e-05	2.30615e+07	1.73837e+07	613405	2.87724e+07	1.31829e+07	2.78714e+07	High	High	High	High	High	High
FALSE	High	Master Protein	A0QWX9	MSMEG_3102	tal	Transaldolase OS=Mycolicibacterium smegmatis (strain ATCC 700084 / mc(2)155) OX=246196 GN=tal PE=1 SV=1	0	FALSE	49.71	29	7	18	7	1	371	39.9	4.88	34.38	7	0.522	0.633	0.715	0.457779	0.936325	0.903741	768664	768382	1.84252e+06	401489	486026	1.31772e+06	High	High	High	High	High	High
FALSE	High	Master Protein	A0QX91	MSMEG_3215	MSMEG_3215	ABC-type molybdenum transport system, ATPase component/photorepair protein PhrA OS=Mycolicibacterium smegmatis (strain ATCC 700084 / mc(2)155) OX=246196 GN=MSMEG_3215 PE=4 SV=1	0	FALSE	49.581	51	10	68	10	1	265	28.7	6.28	131.13	10	1.255	0.419	1.415	0.955353	0.744964	0.878242	4.05423e+06	6.11939e+06	3.01818e+06	5.08785e+06	2.56454e+06	4.27108e+06	High	High	High	High	High	High
FALSE	High	Master Protein	A0QVR7	MSMEG_2667	MSMEG_2667	HpcH/HpaI aldolase/citrate lyase family protein, putative OS=Mycolicibacterium smegmatis (strain ATCC 700084 / mc(2)155) OX=246196 GN=MSMEG_2667 PE=4 SV=1	0	FALSE	49.345	34	7	31	7	1	306	33.2	5	67.96	7	0.6	0.113	3.726	0.620739	0.0741637	0.296896	2.96783e+06	2.76575e+06	564877	1.7804e+06	311401	2.10457e+06	High	High	High	High	Peak Found	High
FALSE	High	Master Protein	A0R241	MSMEG_4978	cysNC	Multifunctional fusion protein OS=Mycolicibacterium smegmatis (strain ATCC 700084 / mc(2)155) OX=246196 GN=cysNC PE=3 SV=1	0	FALSE	49.122	22	11	47	11	1	617	67.9	6.13	82.01	11	1.074	0.192	1.819	0.999456	0.266941	0.75404	6.63694e+06	8.91624e+06	4.52709e+06	7.13084e+06	1.7101e+06	8.23453e+06	High	High	High	High	High	High
FALSE	High	Master Protein	A0QWW3	MSMEG_3085	pgk	Phosphoglycerate kinase OS=Mycolicibacterium smegmatis (strain ATCC 700084 / mc(2)155) OX=246196 GN=pgk PE=1 SV=1	0	FALSE	48.458	29	9	25	9	1	408	42.1	4.83	48.18	9	0.972	0.076	0.395	0.969707	0.0223077	0.570832	708961	1.79088e+06	2.65544e+06	689145	136224	1.04869e+06	High	High	High	High	High	High
FALSE	High	Master Protein	A0QTL0	MSMEG_1882	MSMEG_1882	Diacylglycerol O-acyltransferase OS=Mycolicibacterium smegmatis (strain ATCC 700084 / mc(2)155) OX=246196 GN=MSMEG_1882 PE=3 SV=1	0	FALSE	48.369	20	7	27	7	1	469	51.5	7.03	37.05	7	2.693	4.665	2.594	0.261724	0.132308	0.52838	518782	72428.3	498700	1.3973e+06	337878	1.2938e+06	High	High	High	High	High	High
FALSE	High	Master Protein	A0R5H5	MSMEG_6193	MSMEG_6193	Anion-transporting ATPase OS=Mycolicibacterium smegmatis (strain ATCC 700084 / mc(2)155) OX=246196 GN=MSMEG_6193 PE=4 SV=1	0	FALSE	48.126	26	8	80	8	1	344	36.8	5.4	171.44	8	1.038	0.925	0.542	0.993174	0.96404	0.766582	3.59731e+06	4.95198e+06	8.73533e+06	3.73245e+06	4.5797e+06	4.73542e+06	High	High	High	High	High	High
FALSE	High	Master Protein	A0QZV7	MSMEG_4165	MSMEG_4165	[NAD+] benzaldehyde dehydrogenase OS=Mycolicibacterium smegmatis (strain ATCC 700084 / mc(2)155) OX=246196 GN=MSMEG_4165 PE=3 SV=1	0	FALSE	48.013	20	9	74	9	1	480	49.9	5.5	132.74	9	1.023	0.444	1.084	0.989488	0.76964	0.980825	5.45434e+06	1.05265e+07	6.58697e+06	5.58147e+06	4.66858e+06	7.1414e+06	High	High	High	High	High	High
FALSE	High	Master Protein	A0QWL7	MSMEG_2986	MSMEG_2986	Amidohydrolase, AtzE family protein OS=Mycolicibacterium smegmatis (strain ATCC 700084 / mc(2)155) OX=246196 GN=MSMEG_2986 PE=3 SV=1	0	FALSE	47.913	23	9	43	9	1	447	46.3	6.14	83.28	9	1.184	0.96	1.038	0.976479	0.957297	0.990392	5.95723e+06	9.47022e+06	7.40518e+06	7.0537e+06	9.09602e+06	7.68515e+06	High	High	High	High	High	High
FALSE	High	Master Protein	A0QS52	MSMEG_1353	MSMEG_1353	ABC1 family protein OS=Mycolicibacterium smegmatis (strain ATCC 700084 / mc(2)155) OX=246196 GN=MSMEG_1353 PE=3 SV=1	0	FALSE	47.76	23	10	41	10	1	473	52.3	6.99	86.19	10	1.61	0.454	0.993	0.803557	0.779625	0.994749	4.16329e+06	10151370	6.03489e+06	6.70392e+06	4.6044e+06	5.99162e+06	High	High	High	High	High	High
FALSE	High	Master Protein	A0QSK9	MSMEG_1515	MSMEG_1515	histidine kinase OS=Mycolicibacterium smegmatis (strain ATCC 700084 / mc(2)155) OX=246196 GN=MSMEG_1515 PE=4 SV=1	0	FALSE	47.724	26	9	40	9	1	490	54.3	5.01	80.11	9	0.6	0.087	2.412	0.620739	0.0343924	0.573391	2.40046e+06	2.21358e+06	1.16781e+06	1.44065e+06	191910	2.81635e+06	High	High	High	High	High	High
FALSE	High	Master Protein	A0QX85	MSMEG_3209	priA	Phosphoribosyl isomerase A OS=Mycolicibacterium smegmatis (strain ATCC 700084 / mc(2)155) OX=246196 GN=priA PE=3 SV=1	0	FALSE	47.705	40	7	26	7	1	258	26.4	4.72	56.72	7	1.943	100	3.21	0.620739	3.40992e-17	0.375986	1.72272e+06		409291	3.34805e+06	827686	1.3138e+06	High	High	High	High	High	High
FALSE	High	Master Protein	A0QQ62	MSMEG_0640	MSMEG_0640	Oligopeptide transport ATP-binding protein OppD OS=Mycolicibacterium smegmatis (strain ATCC 700084 / mc(2)155) OX=246196 GN=MSMEG_0640 PE=3 SV=1	0	FALSE	47.512	31	8	50	8	1	328	36	5.21	87.89	8	1.355	0.658	0.946	0.923374	0.953352	0.993872	3.18609e+06	3.94197e+06	5.88265e+06	4.31635e+06	2.59367e+06	5.5649e+06	High	High	High	High	High	High
FALSE	High	Master Protein	A0QYX0	MSMEG_3816	uvrB	UvrABC system protein B OS=Mycolicibacterium smegmatis (strain ATCC 700084 / mc(2)155) OX=246196 GN=uvrB PE=3 SV=1	0	FALSE	47.466	18	11	36	11	1	736	82.6	5.2	62.68	11	1.207	0.656	0.469	0.967851	0.952609	0.686081	1.34124e+06	3.48396e+06	3.35555e+06	1.619e+06	2.28499e+06	1.57451e+06	High	High	High	High	High	High
FALSE	High	Master Protein	A0QNP2	MSMEG_0114	MSMEG_0114	Extracellular solute-binding protein, family protein 3 OS=Mycolicibacterium smegmatis (strain ATCC 700084 / mc(2)155) OX=246196 GN=MSMEG_0114 PE=3 SV=1	0	FALSE	47.276	35	8	48	8	1	342	36	4.67	109.48	8	0.461	0.438	0.617	0.323481	0.764389	0.839043	5.24479e+06	7.53905e+06	6.22409e+06	2.41811e+06	3.30445e+06	3.84234e+06	High	High	High	High	High	High
FALSE	High	Master Protein	A0QRB4	MSMEG_1055	MSMEG_1055	Hexapeptide transferase family protein OS=Mycolicibacterium smegmatis (strain ATCC 700084 / mc(2)155) OX=246196 GN=MSMEG_1055 PE=4 SV=1	0	FALSE	47.265	31	8	73	8	1	247	27.8	9.41	185.95	8	0.988	0.351	1.502	0.976479	0.625055	0.852289	1.03686e+07	1.6613e+07	1.01051e+07	1.02401e+07	5.83203e+06	1.51741e+07	High	High	High	High	High	High
FALSE	High	Master Protein	A0QRU7	MSMEG_1244	MSMEG_1244	AAA+ ATPase domain-containing protein OS=Mycolicibacterium smegmatis (strain ATCC 700084 / mc(2)155) OX=246196 GN=MSMEG_1244 PE=4 SV=1	0	FALSE	47.237	11	11	40	11	1	1152	126.1	5.82	68.28	11	0.714	0.465	0.586	0.793944	0.78517	0.811759	2.35738e+06	3.12534e+06	3.24273e+06	1.68369e+06	1453218	1.90164e+06	High	High	High	High	High	High
FALSE	High	Master Protein	A0R3D9	MSMEG_5438	ksgA	Ribosomal RNA small subunit methyltransferase A OS=Mycolicibacterium smegmatis (strain ATCC 700084 / mc(2)155) OX=246196 GN=ksgA PE=3 SV=1	0	FALSE	46.98	29	6	57	6	1	297	32.8	7.75	146.77	6	0.656	0.469	0.993	0.711049	0.787742	0.994749	7.40431e+06	6.06241e+06	7.98132e+06	4.85592e+06	2.84189e+06	7.92636e+06	High	High	High	High	High	High
FALSE	High	Master Protein	A0QTZ2	MSMEG_2016	modA	Molybdate ABC transporter, periplasmic molybdate-binding protein OS=Mycolicibacterium smegmatis (strain ATCC 700084 / mc(2)155) OX=246196 GN=modA PE=3 SV=1	0	FALSE	46.759	30	4	21	4	1	247	24.9	4.55	57.17	4	0.629	0.669	2.028	0.669192	0.956063	0.689307	2.04167e+06	2.59331e+06	701319	1.28403e+06	1.73487e+06	1.42204e+06	High	High	High	High	Peak Found	High
FALSE	High	Master Protein	A0QNF5	MSMEG_0023	cwsA	Cell wall synthesis protein CwsA OS=Mycolicibacterium smegmatis (strain ATCC 700084 / mc(2)155) OX=246196 GN=cwsA PE=1 SV=1	0	FALSE	46.594	56	4	39	4	1	136	14.4	11.6	96.79	4	0.74	0.293	1.297	0.820559	0.507174	0.917253	4.22736e+06	5.33106e+06	4.41246e+06	3.12658e+06	1.56222e+06	5.72447e+06	High	High	High	High	High	High
FALSE	High	Master Protein	A0QPG9	MSMEG_0394	MSMEG_0394	Uncharacterized protein OS=Mycolicibacterium smegmatis (strain ATCC 700084 / mc(2)155) OX=246196 GN=MSMEG_0394 PE=4 SV=1	0	FALSE	46.533	57	4	94	4	1	84	9.2	8.73	276.37	4	0.819	0.64	0.545	0.897512	0.941416	0.769426	2.55783e+07	3.22748e+07	3.35585e+07	2.09406e+07	2.06667e+07	1.82786e+07	High	High	High	High	High	High
FALSE	High	Master Protein	A0QRW3	MSMEG_1260	MSMEG_1260	Tellurite resistance protein OS=Mycolicibacterium smegmatis (strain ATCC 700084 / mc(2)155) OX=246196 GN=MSMEG_1260 PE=4 SV=1	0	FALSE	46.531	19	7	27	7	1	455	49.7	5.9	50.53	7	1.343	0.381	3.508	0.929981	0.681658	0.325217	3.00325e+06	3623418	1.87712e+06	4.0327e+06	1.37952e+06	6.58547e+06	High	High	High	High	High	High
FALSE	High	Master Protein	A0R420	MSMEG_5675	pdxH	Pyridoxine/pyridoxamine 5'-phosphate oxidase OS=Mycolicibacterium smegmatis (strain ATCC 700084 / mc(2)155) OX=246196 GN=pdxH PE=3 SV=1	0	FALSE	46.514	31	5	69	5	1	230	25.4	4.97	145.66	5	4.487	0.449	1.143	0.0289742	0.774856	0.967282	1.31813e+06	5.50763e+06	2.67466e+06	5.91496e+06	2.47291e+06	3.05701e+06	High	High	High	High	High	High
FALSE	High	Master Protein	A0QYB3	MSMEG_3598	xypA	Xylitol-binding protein OS=Mycolicibacterium smegmatis (strain ATCC 700084 / mc(2)155) OX=246196 GN=xypA PE=1 SV=1	0	FALSE	46.204	15	3	30	1	1	349	36.1	4.64	96.36	3	0.875		100	0.934204		3.42506e-17	149163			130553		366360	High	High	High	High	High	High
FALSE	High	Master Protein	A0R5R6	MSMEG_6285	dnaX	DNA polymerase III subunit gamma/tau OS=Mycolicibacterium smegmatis (strain ATCC 700084 / mc(2)155) OX=246196 GN=dnaX PE=3 SV=1	0	FALSE	46.062	16	8	47	8	1	665	69.8	5.25	86.14	8	0.334	0.176	0.628	0.09738	0.221481	0.847623	6.59677e+06	8.65949e+06	3.57075e+06	2.20366e+06	1.52039e+06	2.24354e+06	High	High	High	High	High	High
FALSE	High	Master Protein	A0R451	MSMEG_5706	MSMEG_5706	DNA helicase OS=Mycolicibacterium smegmatis (strain ATCC 700084 / mc(2)155) OX=246196 GN=MSMEG_5706 PE=3 SV=1	0	FALSE	45.99	17	8	26	8	1	585	64.7	5.9	44.23	8	0.808	0.01	1.219	0.892756	3.40992e-17	0.93944	1.76416e+06	3.92938e+06	2.20683e+06	1.42534e+06		2.69041e+06	High	High	High	High	High	High
FALSE	High	Master Protein	A0R150	MSMEG_4624	rpmA	Large ribosomal subunit protein bL27 OS=Mycolicibacterium smegmatis (strain ATCC 700084 / mc(2)155) OX=246196 GN=rpmA PE=1 SV=1	0	FALSE	45.963	50	4	157	4	1	88	9.2	11.66	436.36	4	1.124	2.93	2.523	0.993174	0.346089	0.543802	9.62265e+07	8.14496e+07	4.29623e+07	1.082e+08	238657558	1.08374e+08	High	High	High	High	High	High
FALSE	High	Master Protein	A0R4H1	MSMEG_5831	purQ	Phosphoribosylformylglycinamidine synthase subunit PurQ OS=Mycolicibacterium smegmatis (strain ATCC 700084 / mc(2)155) OX=246196 GN=purQ PE=3 SV=1	0	FALSE	45.818	35	6	58	6	1	224	23.8	4.89	156.73	6	1.336	0.154	0.997	0.934204	0.165483	0.994749	4.73371e+06	5.8056e+06	4.03876e+06	6.32258e+06	894965	4.02476e+06	High	High	High	High	High	High
FALSE	High	Master Protein	A0QS63	MSMEG_1365	rplL	Large ribosomal subunit protein bL12 OS=Mycolicibacterium smegmatis (strain ATCC 700084 / mc(2)155) OX=246196 GN=rplL PE=3 SV=1	0	FALSE	45.785	35	5	139	5	1	130	13.5	4.59	317.05	5	1.013	0.612	0.85	0.988566	0.922277	0.968798	26363005	4.00275e+07	3.94306e+07	2.66965e+07	2.44806e+07	3.35132e+07	High	High	High	High	High	High
FALSE	High	Master Protein	A0QU18	MSMEG_2045	MSMEG_2045	Monoxygenase OS=Mycolicibacterium smegmatis (strain ATCC 700084 / mc(2)155) OX=246196 GN=MSMEG_2045 PE=3 SV=1	0	FALSE	45.631	26	9	48	9	1	454	49.5	5.11	87.78	9	0.755	0.06	0.303	0.838672	0.0100048	0.385182	1.52873e+06	3.73611e+06	2.70271e+06	1.1543e+06	224460	818285	High	High	High	High	High	High
FALSE	High	Master Protein	A0R152	MSMEG_4626	rne	Ribonuclease E OS=Mycolicibacterium smegmatis (strain ATCC 700084 / mc(2)155) OX=246196 GN=rne PE=1 SV=1	0	FALSE	45.619	11	9	34	9	1	1037	112.7	4.58	72.59	9	2.527	0.941	0.786	0.323481	0.962186	0.938968	2.29982e+06	4.13848e+06	6.30395e+06	5.81268e+06	3.8955e+06	4.9538e+06	High	High	High	High	High	High
FALSE	High	Master Protein	A0QWJ5	MSMEG_2964	apt	Adenine phosphoribosyltransferase OS=Mycolicibacterium smegmatis (strain ATCC 700084 / mc(2)155) OX=246196 GN=apt PE=1 SV=1	0	FALSE	45.442	41	6	66	6	1	180	18.4	5.33	157.29	6	1.09	0.423	1.224	0.997212	0.749779	0.937369	1.09801e+07	2.34542e+07	1.18749e+07	1.19729e+07	9.92077e+06	1.45311e+07	High	High	High	High	High	High
FALSE	High	Master Protein	A0QYD6	MSMEG_3621	ndh	NADH:ubiquinone reductase (non-electrogenic) OS=Mycolicibacterium smegmatis (strain ATCC 700084 / mc(2)155) OX=246196 GN=ndh PE=3 SV=1	0	FALSE	45.332	23	9	42	9	1	457	49	8.57	82.33	9	0.958	0.225	2.054	0.963596	0.350627	0.682468	4.36377e+06	7.35898e+06	3.4168e+06	4.1805e+06	1.65712e+06	7.01855e+06	High	High	High	High	High	High
FALSE	High	Master Protein	A0QTS9	MSMEG_1951	MSMEG_1951	Conserved domain protein OS=Mycolicibacterium smegmatis (strain ATCC 700084 / mc(2)155) OX=246196 GN=MSMEG_1951 PE=4 SV=1	0	FALSE	45.259	41	8	42	8	1	220	24.7	7.28	82.74	8	3.255	2.925	0.39	0.129942	0.346818	0.560903	1.89214e+06	1.6027e+06	3.84734e+06	6.15931e+06	4.68756e+06	1.50082e+06	High	High	High	High	High	High
FALSE	High	Master Protein	A0R201	MSMEG_4937	atpG	ATP synthase gamma chain OS=Mycolicibacterium smegmatis (strain ATCC 700084 / mc(2)155) OX=246196 GN=atpG PE=1 SV=1	0	FALSE	45.161	38	9	54	9	1	307	33.4	5.87	109.72	9	1.591	0.63	0.424	0.814488	0.933741	0.61546	4.34889e+06	4.73401e+06	5.86778e+06	6.91947e+06	2.98124e+06	2.48681e+06	High	High	High	High	High	High
FALSE	High	Master Protein	A0QX96	MSMEG_3220	trpB	Tryptophan synthase beta chain OS=Mycolicibacterium smegmatis (strain ATCC 700084 / mc(2)155) OX=246196 GN=trpB PE=3 SV=1	0	FALSE	45.073	25	8	65	8	1	425	45	5.48	125.94	8	1.739	0.344	0.696	0.726145	0.612166	0.892254	5.58917e+06	1.02666e+07	7.54276e+06	9.72194e+06	3.53126e+06	5.2476e+06	High	High	High	High	High	High
FALSE	High	Master Protein	A0QWJ4	MSMEG_2963	MSMEG_2963	Bacterial extracellular solute-binding protein, family protein 5 OS=Mycolicibacterium smegmatis (strain ATCC 700084 / mc(2)155) OX=246196 GN=MSMEG_2963 PE=4 SV=1	0	FALSE	45.034	19	9	47	9	1	555	58.2	5.06	68.22	9	1.816	0.505	0.435	0.69099	0.829186	0.631093	2.0479e+06	4.49365e+06	2.98019e+06	3.71814e+06	2.26757e+06	1.29621e+06	High	High	High	High	High	High
FALSE	High	Master Protein	A0QUV6	MSMEG_2351	etfB	Electron transfer flavoprotein subunit beta OS=Mycolicibacterium smegmatis (strain ATCC 700084 / mc(2)155) OX=246196 GN=etfB PE=3 SV=1	0	FALSE	44.993	29	8	75	8	1	263	27.8	4.83	158.46	8	1.232	1.244	0.298	0.961154	0.850671	0.374516	4.82563e+06	8.34507e+06	1.75726e+07	5.94594e+06	1.03794e+07	5.23521e+06	High	High	High	High	High	High
FALSE	High	Master Protein	A0R623	MSMEG_6398	MSMEG_6398	Antigen 85-A OS=Mycolicibacterium smegmatis (strain ATCC 700084 / mc(2)155) OX=246196 GN=MSMEG_6398 PE=4 SV=1	0	FALSE	44.713	14	3	29	3	1	335	35.7	6.58	75.15	3	0.941	2.253	1.38	0.95658	0.50209	0.892254	1.8023e+06	2.20121e+06	5.10288e+06	1.6952e+06	4.95941e+06	7.04316e+06	High	High	High	High	High	High
FALSE	High	Master Protein	A0QR99	MSMEG_1039	MSMEG_1039	Periplasmic binding protein OS=Mycolicibacterium smegmatis (strain ATCC 700084 / mc(2)155) OX=246196 GN=MSMEG_1039 PE=3 SV=1	0	FALSE	44.641	29	6	29	6	1	357	36.9	4.64	49.99	6	1.302	1.61	0.848	0.948709	0.731152	0.968798	1.71877e+06	2.75938e+06	4.40445e+06	2.23715e+06	4.44183e+06	3.73466e+06	High	High	High	High	High	High
FALSE	High	Master Protein	A0R198	MSMEG_4673	clpP	ATP-dependent Clp protease proteolytic subunit OS=Mycolicibacterium smegmatis (strain ATCC 700084 / mc(2)155) OX=246196 GN=clpP PE=1 SV=1	0	FALSE	44.508	24	4	152	4	1	203	21.8	4.86	360.94	4	0.898	1.35	0.939	0.948709	0.804492	0.993872	2.4269e+07	1.39814e+07	1.82934e+07	2.17896e+07	1.88814e+07	1.71744e+07	High	High	High	High	High	High
FALSE	High	Master Protein	A0QWJ2	MSMEG_2961	secD	Protein translocase subunit SecD OS=Mycolicibacterium smegmatis (strain ATCC 700084 / mc(2)155) OX=246196 GN=secD PE=3 SV=1	0	FALSE	43.992	13	6	40	6	1	620	63.6	5.15	80.06	6	1.06	0.01	0.334	0.997212	3.40992e-17	0.451529	1.89445e+06	3.62986e+07	3.67243e+06	2.00799e+06		1.2255e+06	High	High	High	High	High	High
FALSE	High	Master Protein	A0R5G4	MSMEG_6182	MSMEG_6182	Transmembrane protein OS=Mycolicibacterium smegmatis (strain ATCC 700084 / mc(2)155) OX=246196 GN=MSMEG_6182 PE=4 SV=1	0	FALSE	43.921	22	3	23	3	1	169	18.6	8.46	73.53	3	0.665	1.409	0.534	0.717522	0.78517	0.760511	1.73103e+06	3.14675e+06	4.02206e+06	1.15069e+06	4.43449e+06	2.14953e+06	High	High	High	High	High	High
FALSE	High	Master Protein	A0R1W4	MSMEG_4896	MSMEG_4896	Non-ribosomal peptide synthetase OS=Mycolicibacterium smegmatis (strain ATCC 700084 / mc(2)155) OX=246196 GN=MSMEG_4896 PE=3 SV=1	0	FALSE	43.914	16	7	22	6	1	617	65.5	5.82	52.43	7	0.01	0.42	0.59	5.40678e-17	0.747028	0.816105	962440	2.65149e+06	3.19786e+06		1.11416e+06	1.88671e+06	High	High	High	High	High	High
FALSE	High	Master Protein	A0QTR3	MSMEG_1935	fasR	TetR-family protein transcriptional regulator OS=Mycolicibacterium smegmatis (strain ATCC 700084 / mc(2)155) OX=246196 GN=MSMEG_1935 PE=4 SV=1	0	FALSE	43.86	27	4	20	4	1	219	24.4	7.14	42.91	4	0.937	0.01	22.955	0.955353	3.40992e-17	0.000823095	4.05661e+06	1201555	201281	3.80253e+06		4.62035e+06	High	High	High	High	High	High
FALSE	High	Master Protein	A0QWK5	MSMEG_2974	MSMEG_2974	Peptidyl-prolyl cis-trans isomerase OS=Mycolicibacterium smegmatis (strain ATCC 700084 / mc(2)155) OX=246196 GN=MSMEG_2974 PE=3 SV=1	0	FALSE	43.675	20	4	32	4	1	287	29.6	5.31	94.86	4	0.538	0.744	0.629	0.491648	0.980521	0.847795	3.1669e+06	1.88624e+06	2.98446e+06	1.70305e+06	1.40364e+06	1.87827e+06	High	High	High	High	High	High
FALSE	High	Master Protein	A0QSD5	MSMEG_1440	rpsS	Small ribosomal subunit protein uS19 OS=Mycolicibacterium smegmatis (strain ATCC 700084 / mc(2)155) OX=246196 GN=rpsS PE=1 SV=1	0	FALSE	43.66	43	5	119	5	1	93	10.8	10.48	207.19	5	4.422	4.12	2.547	0.031204	0.176667	0.536299	9.59504e+07	7.95019e+07	8.33947e+07	4.24271e+08	327572600	2.12425e+08	High	High	High	High	High	High
FALSE	High	Master Protein	A0QT07	MSMEG_1669	sdhB	Succinate dehydrogenase iron-sulfur subunit OS=Mycolicibacterium smegmatis (strain ATCC 700084 / mc(2)155) OX=246196 GN=sdhB PE=1 SV=1	0	FALSE	43.555	28	6	52	6	1	261	29.2	7.72	112.02	6	0.682	0.322	1.11	0.746166	0.572356	0.968798	7.58029e+06	1.4037e+07	7.60765e+06	5.17215e+06	4524782	8.44669e+06	High	High	High	High	High	High
FALSE	High	Master Protein	A0QNG1	MSMEG_0028	pknB	Serine/threonine-protein kinase PknB OS=Mycolicibacterium smegmatis (strain ATCC 700084 / mc(2)155) OX=246196 GN=pknB PE=1 SV=1	0	FALSE	43.511	16	6	29	6	1	625	66.3	5.34	51.4	6	1.138	0.493	1.604	0.989488	0.812045	0.82212	1.09008e+06	1.13017e+06	1.00035e+06	1.2404e+06	557008	1.60446e+06	High	High	High	High	High	High
FALSE	High	Master Protein	A0QV26	MSMEG_2424	ftsY	Signal recognition particle receptor FtsY OS=Mycolicibacterium smegmatis (strain ATCC 700084 / mc(2)155) OX=246196 GN=ftsY PE=3 SV=1	0	FALSE	43.507	14	5	58	5	1	491	50.7	4.86	143.26	5	1.321	0.784	0.515	0.939536	0.994467	0.733844	2.48157e+06	4.35327e+06	6.70489e+06	3.27937e+06	3.41404e+06	3.45004e+06	High	High	High	High	High	High
FALSE	High	Master Protein	A0QVD4	MSMEG_2535	MSMEG_2535	Dehydrogenase/reductase SDR family protein member 10 OS=Mycolicibacterium smegmatis (strain ATCC 700084 / mc(2)155) OX=246196 GN=MSMEG_2535 PE=3 SV=1	0	FALSE	43.506	14	4	33	4	1	255	26.9	5.64	82.79	4	0.756	0.01	1.265	0.839075	3.40992e-17	0.926793	2.56527e+06	95668	1.33685e+06	1.93841e+06		1.69122e+06	High	High	High	High	Not Found	High
FALSE	High	Master Protein	A0R4L1	MSMEG_5872	phoP	DNA-binding response regulator PhoP OS=Mycolicibacterium smegmatis (strain ATCC 700084 / mc(2)155) OX=246196 GN=phoP PE=4 SV=1	0	FALSE	43.385	30	4	43	4	1	239	26.6	5.55	112.64	4	0.601	0.287	0.677	0.622296	0.497904	0.877978	3.47299e+06	2.37011e+06	3.08159e+06	2.08728e+06	680921	2.08595e+06	High	High	High	High	High	High
FALSE	High	Master Protein	A0QNI7	MSMEG_0057	espG1	ESX-1 secretion-associated protein EspG1 OS=Mycolicibacterium smegmatis (strain ATCC 700084 / mc(2)155) OX=246196 GN=espG1 PE=3 SV=1	0	FALSE	43.292	37	7	58	7	1	282	30.6	5.21	99.33	7	0.67	0.595	0.547	0.726145	0.90925	0.771783	2.64452e+06	8.91089e+06	4.40643e+06	1.7712e+06	5297838	2.41142e+06	High	High	High	High	High	High
FALSE	High	Master Protein	A0R4B7	MSMEG_5776	phoU	Phosphate-specific transport system accessory protein PhoU OS=Mycolicibacterium smegmatis (strain ATCC 700084 / mc(2)155) OX=246196 GN=phoU PE=3 SV=1	0	FALSE	43.261	39	7	21	7	1	222	24.6	5.33	44.92	7	0.814	0.01	35.296	0.895755	3.40992e-17	0.000106138	2.12869e+06	1.14995e+06	78927.3	1.732e+06		2.7858e+06	High	High	High	High	Not Found	High
FALSE	High	Master Protein	A0R2A4	MSMEG_5042	deaD	ATP-dependent RNA helicase DeaD OS=Mycolicibacterium smegmatis (strain ATCC 700084 / mc(2)155) OX=246196 GN=deaD PE=3 SV=1	0	FALSE	43.193	22	12	57	12	1	581	63.7	7.81	119.74	12	1.526	1.496	1.118	0.842854	0.764389	0.968798	2.96226e+06	2.89415e+06	5.05094e+06	4.5212e+06	4.33098e+06	5.64893e+06	High	High	High	High	High	High
FALSE	High	Master Protein	A0QWL3	MSMEG_2982	MSMEG_2982	Periplasmic binding protein OS=Mycolicibacterium smegmatis (strain ATCC 700084 / mc(2)155) OX=246196 GN=MSMEG_2982 PE=4 SV=1	0	FALSE	43.075	20	6	39	6	1	422	45.3	4.87	91.69	6	2.228	0.691	0.499	0.459194	0.961858	0.720911	1.36378e+06	4.15991e+06	2.8404e+06	3.0381e+06	2.87405e+06	1.41798e+06	High	High	High	High	High	High
FALSE	High	Master Protein	A0QWK7	MSMEG_2976	hisS	Histidine--tRNA ligase OS=Mycolicibacterium smegmatis (strain ATCC 700084 / mc(2)155) OX=246196 GN=hisS PE=3 SV=1	0	FALSE	43.051	33	12	45	12	1	426	45.6	5.27	56.2	12	0.618	1.99	0.857	0.652157	0.588886	0.968798	3.35128e+06	1.46438e+06	4.93045e+06	2.06988e+06	2.91459e+06	4.22382e+06	High	High	High	High	High	High
FALSE	High	Master Protein	A0R148	MSMEG_4621	proB	Glutamate 5-kinase OS=Mycolicibacterium smegmatis (strain ATCC 700084 / mc(2)155) OX=246196 GN=proB PE=1 SV=1	0	FALSE	42.806	34	8	22	8	1	370	38.6	7.33	31.03	8	0.366	100	100	0.142077	3.40992e-17	3.42506e-17	1189976			436081	755811	1.36317e+06	High	Peak Found	High	High	High	High
FALSE	High	Master Protein	A0QZ12	MSMEG_3859	ppm1	Polyprenol monophosphomannose synthase OS=Mycolicibacterium smegmatis (strain ATCC 700084 / mc(2)155) OX=246196 GN=ppm1 PE=1 SV=1	0	FALSE	42.712	32	7	104	7	1	265	29.1	6.89	217.76	7	1.827	0.875	0.588	0.685013	0.980521	0.813929	6.72171e+06	1.09509e+07	1.33586e+07	1.22832e+07	9.57756e+06	7.85469e+06	High	High	High	High	High	High
FALSE	High	Master Protein	A0QNJ2	MSMEG_0062	eccCb1	ESX-1 secretion system protein EccCb1 OS=Mycolicibacterium smegmatis (strain ATCC 700084 / mc(2)155) OX=246196 GN=eccCb1 PE=3 SV=1	0	FALSE	42.516	17	7	18	7	1	593	65	6.74	38.12	7	0.431	0.764	0.102	0.258608	0.984349	0.0261746	1.13724e+06	875933	2.09013e+06	490264	668849	212359	High	High	High	High	High	High
FALSE	High	Master Protein	A0QPW2	MSMEG_0539	MSMEG_0539	Transcriptional regulator, Crp/Fnr family protein OS=Mycolicibacterium smegmatis (strain ATCC 700084 / mc(2)155) OX=246196 GN=MSMEG_0539 PE=4 SV=1	0	FALSE	42.408	34	5	48	5	1	224	24.8	9.51	138.27	5	1.077	0.678	0.723	0.999631	0.956063	0.91088	6.00557e+06	7.75871e+06	1.34988e+07	6.46786e+06	5.26165e+06	9.75406e+06	High	High	High	High	High	High
FALSE	High	Master Protein	A0R4M3	MSMEG_5885	MSMEG_5885	Short chain dehydrogenase OS=Mycolicibacterium smegmatis (strain ATCC 700084 / mc(2)155) OX=246196 GN=MSMEG_5885 PE=3 SV=1	0	FALSE	42.101	36	8	22	8	1	278	28.8	5.31	50.53	8	1.283	1	1.273	0.949729	0.952509	0.923588	2.76194e+06	2.91536e+06	3.99497e+06	3.54407e+06	2.91665e+06	5.08639e+06	High	High	High	High	High	High
FALSE	High	Master Protein	A0R0Z3	MSMEG_4560	MSMEG_4560	Periplasmic binding protein OS=Mycolicibacterium smegmatis (strain ATCC 700084 / mc(2)155) OX=246196 GN=MSMEG_4560 PE=4 SV=1	0	FALSE	41.708	31	9	64	9	1	339	36.1	4.88	146.99	9	1.332	0.642	1.226	0.934204	0.942869	0.93642	6.70125e+06	8.30532e+06	6.45418e+06	8.92483e+06	5.32998e+06	7.91477e+06	High	High	High	High	High	High
FALSE	High	Master Protein	A0QSB1	MSMEG_1416	MSMEG_1416	Pyridine nucleotide-disulphide oxidoreductase OS=Mycolicibacterium smegmatis (strain ATCC 700084 / mc(2)155) OX=246196 GN=MSMEG_1416 PE=4 SV=1	0	FALSE	41.662	20	5	23	5	1	395	41.9	4.97	74.02	5	1.5	0.966	1.006	0.853798	0.956063	0.994749	1.87525e+06	4.17441e+06	3.17959e+06	2.8127e+06	4.03171e+06	3.19715e+06	High	High	High	High	High	High
FALSE	High	Master Protein	A0R2N3	MSMEG_5175	sir2	NAD-dependent protein deacylase Sir2 OS=Mycolicibacterium smegmatis (strain ATCC 700084 / mc(2)155) OX=246196 GN=sir2 PE=1 SV=1	0	FALSE	41.614	23	5	45	5	1	240	26.1	4.78	92.22	5	70.569	100	19.092	9.52366e-15	3.40992e-17	0.00183169	176046		1.05924e+06	1.24234e+07	1.94771e+06	2.02231e+07	High	High	High	High	High	High
FALSE	High	Master Protein	A0R2V4	MSMEG_5246	MSMEG_5246	NAD(P)H nitroreductase acg OS=Mycolicibacterium smegmatis (strain ATCC 700084 / mc(2)155) OX=246196 GN=MSMEG_5246 PE=1 SV=1	0	FALSE	41.568	31	9	33	9	1	329	36.2	5.38	64.87	9	0.458	0.422	3.333	0.316968	0.748396	0.351818	1.08194e+07	4.57252e+06	4.57881e+06	4.95601e+06	1.9291e+06	1.52609e+07	High	High	High	High	High	High
FALSE	High	Master Protein	A0R033	MSMEG_4244	aroG	Phospho-2-dehydro-3-deoxyheptonate aldolase AroG OS=Mycolicibacterium smegmatis (strain ATCC 700084 / mc(2)155) OX=246196 GN=aroG PE=3 SV=1	0	FALSE	41.135	25	8	57	8	1	464	50.7	5.52	123.38	8	0.817	0.556	0.388	0.89743	0.884068	0.558619	4.26921e+06	5.02212e+06	6.19016e+06	3.48925e+06	2.79375e+06	2.40107e+06	High	High	High	High	High	High
FALSE	High	Master Protein	A0QYW4	MSMEG_3808	uvrA	UvrABC system protein A OS=Mycolicibacterium smegmatis (strain ATCC 700084 / mc(2)155) OX=246196 GN=uvrA PE=3 SV=1	0	FALSE	40.986	13	11	49	11	1	964	105.9	6.46	89.56	11	0.906	1.109	0.349	0.948948	0.90792	0.486273	1.27285e+06	3.86605e+06	6.75772e+06	1.15288e+06	4.28876e+06	2.35538e+06	High	High	High	High	High	High
FALSE	High	Master Protein	A0R1B5	MSMEG_4692	MSMEG_4692	Uncharacterized protein MSMEG_4692/MSMEI_4575 OS=Mycolicibacterium smegmatis (strain ATCC 700084 / mc(2)155) OX=246196 GN=MSMEG_4692 PE=1 SV=1	0	FALSE	40.866	70	6	78	6	1	157	15.9	4.79	179.21	6	0.749	0.222	3.266	0.835373	0.344562	0.365161	3.25441e+06	3.16769e+06	566984	2.43863e+06	704583	1.85192e+06	High	High	High	High	High	High
FALSE	High	Master Protein	A0QX17	MSMEG_3140	MSMEG_3140	ABC transporter ATP-binding protein, possibly in EF-3 subfamily protein OS=Mycolicibacterium smegmatis (strain ATCC 700084 / mc(2)155) OX=246196 GN=MSMEG_3140 PE=4 SV=1	0	FALSE	40.826	20	8	24	8	1	542	58.4	5.57	47.85	8	0.445	0.279	0.668	0.289647	0.481423	0.87571	2.98107e+06	5.17843e+06	5.89326e+06	1.32679e+06	1.44223e+06	3.93808e+06	High	High	High	High	High	High
FALSE	High	Master Protein	A0QSL5	MSMEG_1521	rpsM	Small ribosomal subunit protein uS13 OS=Mycolicibacterium smegmatis (strain ATCC 700084 / mc(2)155) OX=246196 GN=rpsM PE=1 SV=1	0	FALSE	40.764	42	7	113	7	1	124	14.2	10.78	226.21	7	1.802	1.416	1.419	0.700493	0.784176	0.877978	1.28563e+07	1.61775e+07	1.31079e+07	2.31684e+07	2.29062e+07	1.86048e+07	High	High	High	High	High	High
FALSE	High	Master Protein	A0QSP2	MSMEG_1548	MSMEG_1548	Propanediol utilization: dehydratase, medium subunit OS=Mycolicibacterium smegmatis (strain ATCC 700084 / mc(2)155) OX=246196 GN=MSMEG_1548 PE=4 SV=1	0	FALSE	40.748	34	5	16	5	1	200	21.6	6.54	47.77	5	0.625	0.064	11.111	0.661397	0.0122175	0.0149881	4.29675e+06	3.17384e+06	603870	2685937	202066	6.70946e+06	High	High	High	High	Peak Found	High
FALSE	High	Master Protein	A0R3E2	MSMEG_5441	metG	Methionine--tRNA ligase OS=Mycolicibacterium smegmatis (strain ATCC 700084 / mc(2)155) OX=246196 GN=metG PE=1 SV=1	0	FALSE	40.279	16	6	23	6	1	515	58.1	5.19	46	6	0.578	1.263	0.112	0.574839	0.845724	0.0356919	1.18874e+06	1.97258e+06	4.09184e+06	686633	2.49058e+06	459257	High	High	High	High	High	High
FALSE	High	Master Protein	A0R5L0	MSMEG_6229	glpK	Glycerol kinase OS=Mycolicibacterium smegmatis (strain ATCC 700084 / mc(2)155) OX=246196 GN=glpK PE=3 SV=1	0	FALSE	40.242	13	6	118	3	1	505	55.1	4.96	243.99	6	0.207	0.249	7.113	0.00762435	0.413372	0.0617551	1.2582e+07	2.82661e+06	1.85552e+06	2.6055e+06	705162	1.31974e+07	High	High	High	High	High	High
FALSE	High	Master Protein	A0QX25	MSMEG_3148	MSMEG_3148	DUF58 domain-containing protein OS=Mycolicibacterium smegmatis (strain ATCC 700084 / mc(2)155) OX=246196 GN=MSMEG_3148 PE=4 SV=1	0	FALSE	40.202	23	6	37	6	1	315	34.6	9.04	59.69	6	0.737	0.273	1.144	0.820559	0.470731	0.967069	2.15029e+06	4.83814e+06	2.36908e+06	1.58493e+06	1.32296e+06	2.71037e+06	High	High	High	High	High	High
FALSE	High	Master Protein	A0QWQ7	MSMEG_3028	aroE	Shikimate-5-dehydrogenase OS=Mycolicibacterium smegmatis (strain ATCC 700084 / mc(2)155) OX=246196 GN=aroE PE=4 SV=1	0	FALSE	40.163	24	7	65	7	1	276	28.1	4.96	170.3	7	0.537	0.651	0.706	0.491648	0.951151	0.89873	7.71046e+06	4.74845e+06	6073692	4.14273e+06	3.08945e+06	4.28924e+06	High	High	High	High	High	High
FALSE	High	Master Protein	A0R678	MSMEG_6452	MSMEG_6452	[NADP+] succinate-semialdehyde dehydrogenase OS=Mycolicibacterium smegmatis (strain ATCC 700084 / mc(2)155) OX=246196 GN=MSMEG_6452 PE=4 SV=1	0	FALSE	40.16	15	5	31	5	1	450	48.2	4.83	73.79	5	2.435	4.202	0.65	0.36166	0.16873	0.861435	1.39618e+06	586317	2.67931e+06	3.40001e+06	2.46358e+06	1.74284e+06	High	High	High	High	High	High
FALSE	High	Master Protein	A0R6C7	MSMEG_6502	MSMEG_6502	EfeO-type cupredoxin-like domain-containing protein OS=Mycolicibacterium smegmatis (strain ATCC 700084 / mc(2)155) OX=246196 GN=MSMEG_6502 PE=4 SV=1	0	FALSE	40.09	37	4	28	4	1	147	15.5	4.91	65.5	4	1.776	3.684	1.308	0.711768	0.226686	0.914849	1.07686e+07	1.00321e+07	21110847	19127145	3.69611e+07	2.76116e+07	High	High	High	High	High	High
FALSE	High	Master Protein	A0R052	MSMEG_4263	MSMEG_4263	Cytochrome bc1 complex cytochrome b subunit OS=Mycolicibacterium smegmatis (strain ATCC 700084 / mc(2)155) OX=246196 GN=MSMEG_4263 PE=1 SV=1	0	FALSE	40.068	17	6	27	6	1	546	60.2	7.69	58.26	6	1.45	2.381	0.908	0.887505	0.472411	0.986763	3.99598e+06	2.38836e+06	5.87361e+06	5.79513e+06	5.68698e+06	5.33415e+06	High	High	High	High	High	High
FALSE	High	Master Protein	A0QXT5	MSMEG_3419	MSMEG_3419	Ferritin-like domain-containing protein OS=Mycolicibacterium smegmatis (strain ATCC 700084 / mc(2)155) OX=246196 GN=MSMEG_3419 PE=4 SV=1	0	FALSE	39.737	27	7	40	7	1	320	34.1	5.22	71.37	7	0.905	2.945	3.507	0.948709	0.343634	0.325217	1.23188e+07	2.12542e+06	3.73099e+06	1.11472e+07	6.25886e+06	1.30857e+07	High	High	High	High	High	High
FALSE	High	Master Protein	A0QWX3	MSMEG_3095	MSMEG_3095	D-ribose-binding periplasmic protein OS=Mycolicibacterium smegmatis (strain ATCC 700084 / mc(2)155) OX=246196 GN=MSMEG_3095 PE=3 SV=1	0	FALSE	39.548	37	8	32	8	1	311	32	4.59	53.58	8	1.406	1.305	1.617	0.904667	0.826099	0.818298	1.63991e+06	1.88235e+06	1.68393e+06	2.30546e+06	2456798	2.72214e+06	High	High	High	High	High	High
FALSE	High	Master Protein	A0QSL0	MSMEG_1516	MSMEG_1516	Thioredoxin reductase OS=Mycolicibacterium smegmatis (strain ATCC 700084 / mc(2)155) OX=246196 GN=MSMEG_1516 PE=4 SV=1	0	FALSE	39.303	17	8	39	8	1	552	59.7	5.07	80.04	8	1.08	0.569	2.287	0.999631	0.895822	0.610656	2.82867e+06	3.37797e+06	956749	3.05594e+06	1.92064e+06	2.18842e+06	High	High	High	High	High	High
FALSE	High	Master Protein	A0R3L1	MSMEG_5512	MSMEG_5512	Magnesium chelatase OS=Mycolicibacterium smegmatis (strain ATCC 700084 / mc(2)155) OX=246196 GN=MSMEG_5512 PE=4 SV=1	0	FALSE	39.144	17	7	34	7	1	461	50	5.15	71.89	7	0.92	0.519	3.695	0.951806	0.846821	0.299956	3.22908e+06	2523546	1.02115e+06	2.97038e+06	1.31028e+06	3.77314e+06	High	High	High	High	High	High
FALSE	High	Master Protein	A0R058	MSMEG_4269	asnB	asparagine synthase (glutamine-hydrolyzing) OS=Mycolicibacterium smegmatis (strain ATCC 700084 / mc(2)155) OX=246196 GN=asnB PE=3 SV=1	0	FALSE	39.124	14	8	20	8	1	658	73.2	6.73	41.02	8	1.102	0.81	2.422	0.997212	0.999339	0.57209	1.10789e+06	1.58966e+06	784131	1.22102e+06	1.28738e+06	1.89925e+06	High	High	High	High	High	High
FALSE	High	Master Protein	A0QSG8	MSMEG_1474	rplO	Large ribosomal subunit protein uL15 OS=Mycolicibacterium smegmatis (strain ATCC 700084 / mc(2)155) OX=246196 GN=rplO PE=1 SV=1	0	FALSE	39.121	37	5	59	5	1	147	15.6	10.48	140.62	5	2.615	2.836	1.136	0.290676	0.363125	0.968798	6.14372e+06	5.35248e+06	6.23814e+06	1.6064e+07	1.51817e+07	7.08489e+06	High	High	High	High	High	High
FALSE	High	Master Protein	A0QZ37	MSMEG_3884	MSMEG_3884	DUF4333 domain-containing protein OS=Mycolicibacterium smegmatis (strain ATCC 700084 / mc(2)155) OX=246196 GN=MSMEG_3884 PE=4 SV=1	0	FALSE	38.964	12	2	18	2	1	287	30.6	4.7	44.61	2	0.01	2.408	100	5.40678e-17	0.467344	3.42506e-17	1.299e+06	611896			1.47316e+06	1.38263e+06	High	Peak Found	High	High	High	High
FALSE	High	Master Protein	A0QYW6	MSMEG_3811	MSMEG_3811	Universal stress protein family protein, putative OS=Mycolicibacterium smegmatis (strain ATCC 700084 / mc(2)155) OX=246196 GN=MSMEG_3811 PE=1 SV=1	0	FALSE	38.758	64	6	41	6	1	147	15.2	5.12	93.18	6	1.519	2.127	0.481	0.844921	0.537644	0.69807	4.42097e+06	8084251	1.50533e+07	6.71448e+06	1.7199e+07	7.23584e+06	High	High	High	High	High	High
FALSE	High	Master Protein	A0QQZ4	MSMEG_0929	MSMEG_0929	ErfK/YbiS/YcfS/YnhG family protein OS=Mycolicibacterium smegmatis (strain ATCC 700084 / mc(2)155) OX=246196 GN=MSMEG_0929 PE=4 SV=1	0	FALSE	38.544	8	3	19	3	1	452	48	4.63	40.39	3	4.35	0.456	1.028	0.0336765	0.780015	0.993734	265974	1.74274e+06	549131	1.15696e+06	794107	564380	High	High	High	High	High	High
FALSE	High	Master Protein	A0QRV8	MSMEG_1255	MSMEG_1255	DNA 3'-5' helicase OS=Mycolicibacterium smegmatis (strain ATCC 700084 / mc(2)155) OX=246196 GN=MSMEG_1255 PE=4 SV=1	0	FALSE	38.544	14	8	35	8	1	737	80.8	5.99	43.09	8	1.626	0.439	0.741	0.79822	0.764389	0.918016	1.17421e+06	2.30326e+06	1.80342e+06	1.90902e+06	1.01008e+06	1.33601e+06	High	High	High	High	High	High
FALSE	High	Master Protein	A0QX36	MSMEG_3159	MSMEG_3159	methylmalonyl-CoA mutase OS=Mycolicibacterium smegmatis (strain ATCC 700084 / mc(2)155) OX=246196 GN=MSMEG_3159 PE=3 SV=1	0	FALSE	38.516	13	8	21	8	1	751	80.5	5.02	37.34	8	1.546	7.084	0.158	0.838672	0.0410522	0.095763	685235	3.2951e+06	3.82403e+06	1.05947e+06	2.33416e+07	602585	High	High	High	High	High	High
FALSE	High	Master Protein	A0R085	MSMEG_4296	MSMEG_4296	Protease OS=Mycolicibacterium smegmatis (strain ATCC 700084 / mc(2)155) OX=246196 GN=MSMEG_4296 PE=3 SV=1	0	FALSE	38.417	15	5	24	5	1	510	54.1	4.87	46.13	5	1.038	0.01	100	0.993174	3.40992e-17	3.42506e-17	1.59445e+06	1.45284e+06		1654661		1.59617e+06	High	High	High	High	High	High
FALSE	High	Master Protein	A0QYD4	MSMEG_3619	MSMEG_3619	Short chain dehydrogenase OS=Mycolicibacterium smegmatis (strain ATCC 700084 / mc(2)155) OX=246196 GN=MSMEG_3619 PE=3 SV=1	0	FALSE	37.808	40	8	41	8	1	223	23.5	5.27	80.81	8	3.105	3.332	0.402	0.156276	0.276874	0.577935	1.61211e+06	1.20964e+06	5.81626e+06	5.00599e+06	4.03041e+06	2.33587e+06	High	High	High	High	High	High
FALSE	High	Master Protein	A0R2Z3	MSMEG_5285	MSMEG_5285	Phospholipase, patatin family protein OS=Mycolicibacterium smegmatis (strain ATCC 700084 / mc(2)155) OX=246196 GN=MSMEG_5285 PE=4 SV=1	0	FALSE	37.756	15	4	19	4	1	290	30.1	4.55	51.4	4	0.808	0.717	16.367	0.892756	0.96404	0.00343518	7.75861e+06	7.36981e+06	609783	6.26913e+06	5283579	9.98016e+06	High	High	High	High	High	High
FALSE	High	Master Protein	A0QS45	MSMEG_1346	rplK	Large ribosomal subunit protein uL11 OS=Mycolicibacterium smegmatis (strain ATCC 700084 / mc(2)155) OX=246196 GN=rplK PE=1 SV=1	0	FALSE	37.71	30	5	72	5	1	142	15	9.51	150.4	5	1.716	0.746	0.54	0.744334	0.980521	0.764864	7.95507e+06	1.16559e+07	2.04925e+07	1.36503e+07	8.69912e+06	1.107e+07	High	High	High	High	High	High
FALSE	High	Master Protein	A0QVX4	MSMEG_2728	MSMEG_2728	Glutamate transport ATP-binding protein GluA OS=Mycolicibacterium smegmatis (strain ATCC 700084 / mc(2)155) OX=246196 GN=MSMEG_2728 PE=4 SV=1	0	FALSE	37.675	20	4	22	4	1	261	28.3	7.14	56.33	4	1.068	0.825	2.247	0.997212	0.995684	0.618861	1.39921e+06	2.30659e+06	1.3555e+06	1.49384e+06	1.90224e+06	3.04645e+06	High	High	High	High	High	High
FALSE	High	Master Protein	A0QSB9	MSMEG_1424	mftD	Pre-mycofactocin synthase OS=Mycolicibacterium smegmatis (strain ATCC 700084 / mc(2)155) OX=246196 GN=mftD PE=1 SV=1	0	FALSE	37.645	15	3	24	3	1	399	42.7	6.2	54.72	3	0.997	0.01	1.999	0.981385	3.40992e-17	0.69807	2.55791e+06	1.54294e+06	1.32135e+06	2.55135e+06		2.64164e+06	High	High	High	High	Not Found	High
FALSE	High	Master Protein	A0R242	MSMEG_4979	cysD	Sulfate adenylyltransferase subunit 2 OS=Mycolicibacterium smegmatis (strain ATCC 700084 / mc(2)155) OX=246196 GN=cysD PE=3 SV=1	0	FALSE	37.643	20	6	62	6	1	311	35.1	6.11	111.25	6	0.812	0.273	1.589	0.895315	0.470585	0.826263	4.84256e+06	4.77396e+06	3.60452e+06	3.93261e+06	1.30386e+06	5.72823e+06	High	High	High	High	High	High
FALSE	High	Master Protein	A0R0I3	MSMEG_4396	MSMEG_4396	Isochorismatase hydrolase OS=Mycolicibacterium smegmatis (strain ATCC 700084 / mc(2)155) OX=246196 GN=MSMEG_4396 PE=4 SV=1	0	FALSE	37.521	42	7	106	7	1	247	27.4	5.24	234.38	7	0.932	0.28	1.52	0.955353	0.482865	0.849616	1.14512e+07	1.70486e+07	5.21354e+06	1.06774e+07	4.76762e+06	7.92711e+06	High	High	High	High	High	High
FALSE	High	Master Protein	A0QX64	MSMEG_3188	bioA	Adenosylmethionine-8-amino-7-oxononanoate aminotransferase OS=Mycolicibacterium smegmatis (strain ATCC 700084 / mc(2)155) OX=246196 GN=bioA PE=3 SV=1	0	FALSE	37.52	22	8	133	8	1	432	45.6	5.6	250.82	8	2.647	1.633	1.016	0.280301	0.718785	0.993872	9.19846e+06	2.43531e+07	1.76774e+07	2.43454e+07	3.97631e+07	1.79645e+07	High	High	High	High	High	High
FALSE	High	Master Protein	A0QSQ8	MSMEG_1567	MSMEG_1567	Alpha/beta hydrolase family protein OS=Mycolicibacterium smegmatis (strain ATCC 700084 / mc(2)155) OX=246196 GN=MSMEG_1567 PE=4 SV=1	0	FALSE	37.301	30	5	42	5	1	283	29.3	8.91	104.04	5	1.278	0.286	0.471	0.950654	0.496068	0.686081	1.70018e+06	3.43998e+06	3.46148e+06	2.17201e+06	983886	1.62933e+06	High	High	High	High	High	High
FALSE	High	Master Protein	A0R580	MSMEG_6097	panC	Pantothenate synthetase OS=Mycolicibacterium smegmatis (strain ATCC 700084 / mc(2)155) OX=246196 GN=panC PE=1 SV=1	0	FALSE	37.175	25	6	36	6	1	314	33.5	5.9	60.05	6	0.901	0.01	1.676	0.948709	3.40992e-17	0.797444	2.5405e+06	2.43889e+06	1.1214e+06	2.28796e+06		1.87974e+06	High	High	High	High	High	High
FALSE	High	Master Protein	A0QU00	MSMEG_2026	MSMEG_2026	Short chain dehydrogenase OS=Mycolicibacterium smegmatis (strain ATCC 700084 / mc(2)155) OX=246196 GN=MSMEG_2026 PE=3 SV=1	0	FALSE	37.017	24	4	27	4	1	276	28.7	5.38	51.08	4	2.171	3.808	0.359	0.491648	0.211671	0.509996	482735	651434	375804	1.04782e+06	2.48085e+06	134967	High	Peak Found	High	High	High	High
FALSE	High	Master Protein	A0R417	MSMEG_5672	gltA	Citrate synthase OS=Mycolicibacterium smegmatis (strain ATCC 700084 / mc(2)155) OX=246196 GN=gltA PE=3 SV=1	0	FALSE	37.005	19	7	53	7	1	434	48.5	5.83	89.41	7	3.781	0.822	0.581	0.0684996	0.996991	0.806159	1.15253e+06	4.64772e+06	8.02967e+06	4.35787e+06	3.82058e+06	4.66477e+06	High	High	High	High	High	High
FALSE	High	Master Protein	A0R157	MSMEG_4632	MSMEG_4632	Saccharopine dehydrogenase OS=Mycolicibacterium smegmatis (strain ATCC 700084 / mc(2)155) OX=246196 GN=MSMEG_4632 PE=3 SV=1	0	FALSE	36.758	24	8	54	8	1	416	43.6	6.2	79.13	8	0.633	1.138	2.066	0.680504	0.897095	0.677521	2.94673e+06	2.8632e+06	4.33222e+06	1.86644e+06	3.25946e+06	8.95207e+06	High	High	High	High	High	High
FALSE	High	Master Protein	A0R7F9	MSMEG_6897	rpsF	Small ribosomal subunit protein bS6 OS=Mycolicibacterium smegmatis (strain ATCC 700084 / mc(2)155) OX=246196 GN=rpsF PE=1 SV=1	0	FALSE	36.489	62	6	56	6	1	90	10.2	6.55	122.85	6	1.298	3.282	0.977	0.948709	0.285041	0.997826	2.31813e+07	1.26329e+07	1.83318e+07	3.00788e+07	41457917	1.79074e+07	High	High	High	High	High	High
FALSE	High	Master Protein	A0QSC4	MSMEG_1430	MSMEG_1430	Transcriptional regulator, TetR family protein OS=Mycolicibacterium smegmatis (strain ATCC 700084 / mc(2)155) OX=246196 GN=MSMEG_1430 PE=4 SV=1	0	FALSE	36.454	45	7	43	7	1	211	22.3	5.39	87.66	7	1.421	1.419	0.583	0.899034	0.78386	0.808809	2.48945e+06	1.65755e+06	6803919	3.53793e+06	2.35169e+06	3.96816e+06	High	High	High	High	High	High
FALSE	High	Master Protein	A0QPX5	MSMEG_0552	MSMEG_0552	OsmC-like protein OS=Mycolicibacterium smegmatis (strain ATCC 700084 / mc(2)155) OX=246196 GN=MSMEG_0552 PE=4 SV=1	0	FALSE	36.439	15	1	7	1	1	164	17.7	5.52	28.46	1	0.575		100	0.571572		3.42506e-17	1.62752e+06			936189		660370	High	Not Found	Not Found	High	Not Found	High
FALSE	High	Master Protein	A0R3M3	MSMEG_5524	sucD	Succinate--CoA ligase [ADP-forming] subunit alpha OS=Mycolicibacterium smegmatis (strain ATCC 700084 / mc(2)155) OX=246196 GN=sucD PE=3 SV=1	0	FALSE	36.392	27	5	50	5	1	300	30.9	5.39	128.28	5	1.35	1.862	0.482	0.924417	0.625055	0.699956	6.63833e+06	5.38889e+06	1.48879e+07	8961766	1.00358e+07	7.18034e+06	High	High	High	High	High	High
FALSE	High	Master Protein	A0QNJ4	MSMEG_0064	MSMEG_0064	Ppe family protein OS=Mycolicibacterium smegmatis (strain ATCC 700084 / mc(2)155) OX=246196 GN=MSMEG_0064 PE=3 SV=1	0	FALSE	36.25	9	1	3	1	1	431	43.6	5.01	16.36	1													High	High	Not Found	Not Found	Not Found	Not Found
FALSE	High	Master Protein	A0QTT2	MSMEG_1954	MSMEG_1954	ABC1 family protein OS=Mycolicibacterium smegmatis (strain ATCC 700084 / mc(2)155) OX=246196 GN=MSMEG_1954 PE=1 SV=1	0	FALSE	36.125	21	7	31	7	1	439	47.8	6.68	63.73	7	0.279	0.352	0.716	0.0415868	0.626446	0.903741	2.41195e+06	3.40448e+06	2.50249e+06	673813	1.19816e+06	1.79117e+06	High	High	High	High	High	High
FALSE	High	Master Protein	Q9AFI5	MSMEG_6896	ssb	Single-stranded DNA-binding protein OS=Mycolicibacterium smegmatis (strain ATCC 700084 / mc(2)155) OX=246196 GN=ssb PE=1 SV=1	0	FALSE	36.007	36	4	58	4	1	165	17.4	5.22	136.63	4	2.111	7.445	4.097	0.522863	0.0355708	0.244269	961570	194182	203502	2.02974e+06	1.4457e+06	833677	High	High	High	High	High	High
FALSE	High	Master Protein	A0QZX8	MSMEG_4187	MSMEG_4187	Cell envelope protein OS=Mycolicibacterium smegmatis (strain ATCC 700084 / mc(2)155) OX=246196 GN=MSMEG_4187 PE=4 SV=1	0	FALSE	35.97	25	8	16	8	1	485	53.7	4.78	24.49	8	0.573	0.01	0.649	0.56813	3.40992e-17	0.860924	329730	1.69696e+06	443807	189076		288136	High	High	High	High	High	High
FALSE	High	Master Protein	A0R609	MSMEG_6384	katG1	Catalase-peroxidase 1 OS=Mycolicibacterium smegmatis (strain ATCC 700084 / mc(2)155) OX=246196 GN=katG1 PE=3 SV=1	0	FALSE	35.935	13	8	31	8	1	739	81.1	4.89	49.48	8	1.501	0.838	0.625	0.853704	0.99276	0.845915	1.3539e+06	2.22596e+06	1.78454e+06	2.0319e+06	1.86482e+06	1.11564e+06	High	High	High	High	High	High
FALSE	High	Master Protein	A0R5K0	MSMEG_6219	MSMEG_6219	ATPase family protein associated with various cellular activities (AAA) OS=Mycolicibacterium smegmatis (strain ATCC 700084 / mc(2)155) OX=246196 GN=MSMEG_6219 PE=4 SV=1	0	FALSE	35.928	21	6	56	5	1	323	34.8	5.92	130.21	6	0.277	1.596	0.603	0.0395548	0.73725	0.826263	4.41546e+06	2188108	2.89664e+06	1.22095e+06	3.49176e+06	1.74675e+06	High	High	High	High	High	High
FALSE	High	Master Protein	A0QYF6	MSMEG_3641	MSMEG_3641	VWFA domain-containing protein OS=Mycolicibacterium smegmatis (strain ATCC 700084 / mc(2)155) OX=246196 GN=MSMEG_3641 PE=4 SV=1	0	FALSE	35.86	14	7	17	7	1	762	80.6	4.55	35.94	7	2.136	2.04	0.94	0.507693	0.567699	0.993872	1.53222e+06	922363	1.2546e+06	3.27277e+06	1.88203e+06	1.17913e+06	High	High	High	High	High	High
FALSE	High	Master Protein	A0QWY0	MSMEG_3103	tkt	Transketolase OS=Mycolicibacterium smegmatis (strain ATCC 700084 / mc(2)155) OX=246196 GN=tkt PE=3 SV=1	0	FALSE	35.85	14	7	41	7	1	696	75.1	5	101.51	7	2.157	1.225	0.346	0.497307	0.858175	0.480428	2.05137e+06	5.20484e+06	1.09552e+07	4.42389e+06	6.37709e+06	3.78618e+06	High	High	High	High	High	High
FALSE	High	Master Protein	A0QW43	MSMEG_2800	MSMEG_2800	NADPH-dependent fmn reductase OS=Mycolicibacterium smegmatis (strain ATCC 700084 / mc(2)155) OX=246196 GN=MSMEG_2800 PE=4 SV=1	0	FALSE	35.747	35	4	203	4	1	160	16.9	5.06	468.48	4	1.699	1.58	0.906	0.751874	0.740548	0.986763	1.30937e+08	2.23023e+08	2.64416e+08	2.22492e+08	3.5242e+08	2.39691e+08	High	High	High	High	High	High
FALSE	High	Master Protein	A0QS44	MSMEG_1345	nusG	Transcription termination/antitermination protein NusG OS=Mycolicibacterium smegmatis (strain ATCC 700084 / mc(2)155) OX=246196 GN=nusG PE=3 SV=1	0	FALSE	35.369	33	6	48	6	1	280	29.8	4.31	88.63	6	0.529	0.056	0.427	0.472563	0.00781583	0.619483	9.01603e+06	1.05767e+07	9.99515e+06	4.7667e+06	593574	4.27142e+06	High	High	High	High	High	High
FALSE	High	Master Protein	A0QQT2	MSMEG_0866	MSMEG_0866	DNA or RNA helicase of superfamily protein II OS=Mycolicibacterium smegmatis (strain ATCC 700084 / mc(2)155) OX=246196 GN=MSMEG_0866 PE=4 SV=1	0	FALSE	35.263	14	6	21	6	1	568	62.4	6.61	39.57	6	0.01	0.214	0.087	5.40678e-17	0.320954	0.0152148	369429	2.53096e+06	1.93265e+06		540899	167640	High	High	High	Peak Found	High	High
FALSE	High	Master Protein	A0QVT6	MSMEG_2690	MSMEG_2690	DNA translocase FtsK OS=Mycolicibacterium smegmatis (strain ATCC 700084 / mc(2)155) OX=246196 GN=MSMEG_2690 PE=3 SV=1	0	FALSE	35.237	11	9	23	9	1	926	99.2	5.72	42.02	9	1.178	1.608	0.454	0.977626	0.731152	0.660869	1.13796e+06	1.55334e+06	2.34498e+06	1.34004e+06	2.49801e+06	1.06482e+06	High	High	High	Peak Found	High	High
FALSE	High	Master Protein	A0R4S6	MSMEG_5937	bphI-2	4-hydroxy-2-oxovalerate aldolase 2 OS=Mycolicibacterium smegmatis (strain ATCC 700084 / mc(2)155) OX=246196 GN=bphI-2 PE=3 SV=1	0	FALSE	35.207	21	6	40	6	1	349	37.2	5.64	75.77	6	1.935	0.175	1.871	0.625233	0.219463	0.733491	1.2097e+06	749253	955832	2.34046e+06	130947	1.78884e+06	High	High	High	High	High	High
FALSE	High	Master Protein	A0QPX4	MSMEG_0551	MSMEG_0551	ABC nitrate/sulfonate/bicarbonate transporter, ATPase subunit OS=Mycolicibacterium smegmatis (strain ATCC 700084 / mc(2)155) OX=246196 GN=MSMEG_0551 PE=4 SV=1	0	FALSE	35.135	32	6	34	6	1	260	28.2	5.3	69.02	6	1.015	0.19	1.864	0.988566	0.261821	0.733844	3.18666e+06	3.41999e+06	2.31857e+06	3.2351e+06	649950	4.32184e+06	High	High	High	High	High	High
FALSE	High	Master Protein	A0QYL7	MSMEG_3704	MSMEG_3704	3-alpha-hydroxysteroid dehydrogenase OS=Mycolicibacterium smegmatis (strain ATCC 700084 / mc(2)155) OX=246196 GN=MSMEG_3704 PE=3 SV=1	0	FALSE	35.049	22	4	46	4	1	300	31.4	9.98	115.95	4	0.442	0.593	0.994	0.282339	0.90925	0.994749	2.85878e+06	5.77785e+06	4.67793e+06	1.26245e+06	3.42551e+06	4.64993e+06	High	High	High	High	High	High
FALSE	High	Master Protein	A0QQ61	MSMEG_0639	MSMEG_0639	Oligopeptide transport ATP-binding protein AppF OS=Mycolicibacterium smegmatis (strain ATCC 700084 / mc(2)155) OX=246196 GN=MSMEG_0639 PE=3 SV=1	0	FALSE	35	26	7	52	7	1	336	37	6.99	95.11	7	2.124	0.595	2.361	0.515941	0.90925	0.585926	3.66566e+06	5.94125e+06	3.9756e+06	7.78756e+06	3.53367e+06	9.38673e+06	High	High	High	High	High	High
FALSE	High	Master Protein	A0QNL5	MSMEG_0087	MSMEG_0087	Glucitol operon repressor OS=Mycolicibacterium smegmatis (strain ATCC 700084 / mc(2)155) OX=246196 GN=MSMEG_0087 PE=4 SV=1	0	FALSE	34.99	33	6	29	6	1	255	26.8	5.15	66.23	6	1.172	1.594	1.677	0.979682	0.73725	0.797444	5.42621e+06	7.18545e+06	4.77998e+06	6.36199e+06	11454524	8.01486e+06	High	High	High	High	High	High
FALSE	High	Master Protein	A0QZ49	MSMEG_3897	dop	Pup deamidase/depupylase OS=Mycolicibacterium smegmatis (strain ATCC 700084 / mc(2)155) OX=246196 GN=dop PE=1 SV=1	0	FALSE	34.916	14	6	32	6	1	498	54.5	5.38	50.11	6	1.062	0.345	1.26	0.997212	0.612796	0.927935	4.00512e+06	4.31976e+06	1.79583e+06	4.25287e+06	1488323	2.26319e+06	High	High	High	High	High	High
FALSE	High	Master Protein	A0QQC2	MSMEG_0703	MSMEG_0703	Mycothiol-dependent maleylpyruvate isomerase metal-binding domain-containing protein OS=Mycolicibacterium smegmatis (strain ATCC 700084 / mc(2)155) OX=246196 GN=MSMEG_0703 PE=4 SV=1	0	FALSE	34.756	39	6	18	6	1	207	22.4	6.35	30.83	6	5.046	9.062	100	0.0147266	0.0188399	3.42506e-17	126296	278729		637265	2.52575e+06	787728	Peak Found	High	High	High	High	High
FALSE	High	Master Protein	A0QZ98	MSMEG_3948	MSMEG_3948	Diacylglycerol O-acyltransferase OS=Mycolicibacterium smegmatis (strain ATCC 700084 / mc(2)155) OX=246196 GN=MSMEG_3948 PE=3 SV=1	0	FALSE	34.735	17	7	21	7	1	467	50.7	6.96	40.45	7	0.01	0.01	0.538	5.40678e-17	3.40992e-17	0.764788	6.49043e+06	1.87557e+06	2.46836e+06	50422.8		1.32697e+06	High	High	High	High	Not Found	High
FALSE	High	Master Protein	A0R1A4	MSMEG_4681	MSMEG_4681	DUF1542 domain-containing protein OS=Mycolicibacterium smegmatis (strain ATCC 700084 / mc(2)155) OX=246196 GN=MSMEG_4681 PE=4 SV=1	0	FALSE	34.716	23	5	37	5	1	272	27.9	4.63	79.9	5	2.871	0.284	4.544	0.208626	0.493442	0.196218	7.97402e+06	1.38032e+07	4.27369e+06	2.28949e+07	3.92197e+06	1.94176e+07	High	High	High	High	High	High
FALSE	High	Master Protein	A0QPN2	MSMEG_0457	topoN	Topoisomerase subunit TopoN OS=Mycolicibacterium smegmatis (strain ATCC 700084 / mc(2)155) OX=246196 GN=topoN PE=1 SV=2	0	FALSE	34.714	13	7	24	7	1	698	74.4	5.92	42.34	7	0.342	0.198	1.014	0.108462	0.281459	0.993872	4.43292e+06	4.75325e+06	2.95768e+06	1.5176e+06	940718	2.99964e+06	High	High	High	High	High	High
FALSE	High	Master Protein	A0R577	MSMEG_6094	lysS	Lysine--tRNA ligase OS=Mycolicibacterium smegmatis (strain ATCC 700084 / mc(2)155) OX=246196 GN=lysS PE=3 SV=1	0	FALSE	34.639	14	6	23	6	1	507	56.8	5.15	43.16	6	0.303	0.154	2.037	0.0623976	0.165483	0.686081	1.38056e+06	2.55005e+06	503660	417655	393384	1.02576e+06	High	High	High	High	High	High
FALSE	High	Master Protein	A0QUX1	MSMEG_2367	gatB	Aspartyl/glutamyl-tRNA(Asn/Gln) amidotransferase subunit B OS=Mycolicibacterium smegmatis (strain ATCC 700084 / mc(2)155) OX=246196 GN=gatB PE=3 SV=1	0	FALSE	34.594	18	6	27	6	1	503	54.4	5	62.92	6	1.221	1.037	1.151	0.963596	0.933741	0.966488	1.18363e+06	2.72196e+06	2.36925e+06	1.44505e+06	2.82379e+06	2.72664e+06	High	High	High	High	High	High
FALSE	High	Master Protein	A0R102	MSMEG_4571	rpsT	Small ribosomal subunit protein bS20 OS=Mycolicibacterium smegmatis (strain ATCC 700084 / mc(2)155) OX=246196 GN=rpsT PE=1 SV=1	0	FALSE	34.312	35	4	32	4	1	86	9.5	11.49	75.46	4	1.503	0.422	7.9	0.852161	0.748396	0.0451811	5.85125e+06	2.84935e+06	1.11953e+06	8.79637e+06	1.20275e+06	8.84479e+06	High	High	High	High	High	High
FALSE	High	Master Protein	A0QWH1	MSMEG_2940	MSMEG_2940	Probable transcriptional regulatory protein MSMEG_2940/MSMEI_2866 OS=Mycolicibacterium smegmatis (strain ATCC 700084 / mc(2)155) OX=246196 GN=MSMEG_2940 PE=1 SV=1	0	FALSE	34.145	23	3	40	3	1	251	26.7	4.73	84.88	3	1.633	0.458	2.33	0.793944	0.780015	0.594038	1.85931e+06	4.35007e+06	953949	3.03557e+06	1.99192e+06	2.22287e+06	High	High	High	High	High	High
FALSE	High	Master Protein	A0QP06	MSMEG_0229	ilvD	Dihydroxy-acid dehydratase OS=Mycolicibacterium smegmatis (strain ATCC 700084 / mc(2)155) OX=246196 GN=ilvD PE=3 SV=1	0	FALSE	34.056	9	4	30	4	1	571	59.9	5.22	72.9	4	1.395	0.579	0.617	0.904667	0.897095	0.839043	1.04675e+06	3.11474e+06	2.85431e+06	1.46005e+06	1.80335e+06	1.76106e+06	High	High	High	High	High	High
FALSE	High	Master Protein	A0QRU1	MSMEG_1238	MSMEG_1238	Type III restriction enzyme, res subunit OS=Mycolicibacterium smegmatis (strain ATCC 700084 / mc(2)155) OX=246196 GN=MSMEG_1238 PE=4 SV=1	0	FALSE	33.951	15	7	17	7	1	566	63.4	5.95	38.05	7	0.01	0.253	0.31	5.40678e-17	0.421211	0.399011	851704	1536019	1.38469e+06		389208	429118	High	High	High	High	Peak Found	High
FALSE	High	Master Protein	A0QUJ1	MSMEG_2227	MSMEG_2227	Carnitinyl-CoA dehydratase OS=Mycolicibacterium smegmatis (strain ATCC 700084 / mc(2)155) OX=246196 GN=MSMEG_2227 PE=3 SV=1	0	FALSE	33.935	28	6	35	6	1	254	26.8	5.4	71.04	6	0.457	0.6	0.358	0.315201	0.912787	0.508806	1.24453e+06	5.7252e+06	4.13806e+06	568912	3.43583e+06	1.4832e+06	High	High	High	High	High	High
FALSE	High	Master Protein	A0R4C9	MSMEG_5789	MSMEG_5789	Putative thiosulfate sulfurtransferase OS=Mycolicibacterium smegmatis (strain ATCC 700084 / mc(2)155) OX=246196 GN=MSMEG_5789 PE=1 SV=1	0	FALSE	33.927	33	6	29	6	1	277	31	5.12	52.18	6	1.42	1.163	0.137	0.899575	0.886657	0.0646094	2.03242e+06	4.7719e+06	1.4573e+07	2.88554e+06	5.55056e+06	1.99786e+06	High	High	High	High	High	High
FALSE	High	Master Protein	A0R5R4	MSMEG_6283	MSMEG_6283	FAD binding domain protein OS=Mycolicibacterium smegmatis (strain ATCC 700084 / mc(2)155) OX=246196 GN=MSMEG_6283 PE=4 SV=1	0	FALSE	33.849	13	4	24	4	1	466	52.3	6.49	52.48	4	2.169	1.904	1.028	0.491648	0.612166	0.993734	511298	1337393	1.91837e+06	1.109e+06	2.54703e+06	1.97294e+06	High	High	High	High	High	High
FALSE	High	Master Protein	A0R4C0	MSMEG_5779	pstB	Phosphate import ATP-binding protein PstB OS=Mycolicibacterium smegmatis (strain ATCC 700084 / mc(2)155) OX=246196 GN=pstB PE=3 SV=1	0	FALSE	33.765	32	6	36	6	1	258	28.1	7.34	48.7	6	0.453	2.066	1.995	0.307264	0.557678	0.69807	6.1246e+06	1.93137e+06	3.09711e+06	2.77181e+06	3.99059e+06	6.17913e+06	High	High	High	High	High	High
FALSE	High	Master Protein	A0QRB3	MSMEG_1053	MSMEG_1053	Pyrrolo-quinoline quinone OS=Mycolicibacterium smegmatis (strain ATCC 700084 / mc(2)155) OX=246196 GN=MSMEG_1053 PE=4 SV=1	0	FALSE	33.736	20	6	28	6	1	427	44.6	5.54	61.25	6	0.671	2.137	0.579	0.726145	0.534681	0.80469	1.91115e+06	542439	2.45777e+06	1.28169e+06	1.15944e+06	1.42354e+06	High	High	High	High	High	High
FALSE	High	Master Protein	A0QP89	MSMEG_0313	edd	Phosphogluconate dehydratase OS=Mycolicibacterium smegmatis (strain ATCC 700084 / mc(2)155) OX=246196 GN=edd PE=3 SV=1	0	FALSE	33.735	15	7	21	7	1	609	63.3	6	35.41	7	1.547	0.01	0.859	0.838672	3.40992e-17	0.968798	437572	1.41552e+06	694314	676832		596688	High	High	High	High	High	High
FALSE	High	Master Protein	A0R1Z7	MSMEG_4934	MSMEG_4934	Corrinoid adenosyltransferase OS=Mycolicibacterium smegmatis (strain ATCC 700084 / mc(2)155) OX=246196 GN=MSMEG_4934 PE=3 SV=1	0	FALSE	33.357	22	4	32	4	1	190	20.8	5	85.01	4	0.54	0.909	3.356	0.497053	0.96404	0.34881	9.43394e+06	4.35393e+06	3.72018e+06	5.09579e+06	3.95884e+06	1.24856e+07	High	High	High	High	High	High
FALSE	High	Master Protein	A0R562	MSMEG_6078	MSMEG_6078	LpqE protein OS=Mycolicibacterium smegmatis (strain ATCC 700084 / mc(2)155) OX=246196 GN=MSMEG_6078 PE=1 SV=1	0	FALSE	33.351	23	2	44	2	1	186	19.1	4.37	97.21	2	1.186	0.905	0.571	0.976479	0.96404	0.797444	1.96791e+06	3.80107e+06	4.76853e+06	2.33364e+06	3.44127e+06	2.72074e+06	High	High	High	High	High	High
FALSE	High	Master Protein	A0R5M2	MSMEG_6241	MSMEG_6241	ATPase associated with various cellular activities, AAA-5 OS=Mycolicibacterium smegmatis (strain ATCC 700084 / mc(2)155) OX=246196 GN=MSMEG_6241 PE=4 SV=1	0	FALSE	33.088	16	4	9	4	1	352	38.2	5.4	24.64	4		0.01	0.01		3.40992e-17	3.42506e-17		2.21924e+06	1.13723e+06				High	High	High	Not Found	Not Found	Not Found
FALSE	High	Master Protein	A0R2Q6	MSMEG_5198	MSMEG_5198	Carnitinyl-CoA dehydratase OS=Mycolicibacterium smegmatis (strain ATCC 700084 / mc(2)155) OX=246196 GN=MSMEG_5198 PE=3 SV=1	0	FALSE	32.931	28	7	40	7	1	264	27.9	5.52	58.12	7	1.824	1.728	0.356	0.685969	0.678324	0.502661	2.59048e+06	3.00782e+06	4.83074e+06	4.72504e+06	5.19683e+06	1.71928e+06	High	High	High	High	High	High
FALSE	High	Master Protein	A0QUH2	MSMEG_2206	fabG	3-oxoacyl-(Acyl-carrier-protein) reductase OS=Mycolicibacterium smegmatis (strain ATCC 700084 / mc(2)155) OX=246196 GN=fabG PE=3 SV=1	0	FALSE	32.784	24	4	41	4	1	244	25.4	5.71	96.19	4	0.729	0.316	0.552	0.809925	0.557678	0.778206	4.59007e+06	9.0032e+06	7.97368e+06	3.34483e+06	2.84839e+06	4.402e+06	High	High	High	High	High	High
FALSE	High	Master Protein	A0QYS4	MSMEG_3768	MSMEG_3768	Macrolide-transport ATP-binding protein abc transporter OS=Mycolicibacterium smegmatis (strain ATCC 700084 / mc(2)155) OX=246196 GN=MSMEG_3768 PE=4 SV=1	0	FALSE	32.745	12	5	13	5	1	590	64.9	5.73	34.29	5	0.01	0.492	0.405	5.40678e-17	0.810754	0.583617	1.13357e+06	1.90527e+06	1.86829e+06		937158	756150	Peak Found	High	High	High	High	High
FALSE	High	Master Protein	A0QND8	MSMEG_0003	recF	DNA replication and repair protein RecF OS=Mycolicibacterium smegmatis (strain ATCC 700084 / mc(2)155) OX=246196 GN=recF PE=3 SV=1	0	FALSE	32.665	19	7	49	7	1	384	41.9	5.59	109.61	7	1.105	0.626	0.78	0.997212	0.933741	0.93642	2.72465e+06	4.22239e+06	5.09844e+06	3.012e+06	2.6438e+06	3.97516e+06	High	High	High	High	High	High
FALSE	High	Master Protein	A0QYG0	MSMEG_3645	MSMEG_3645	BFN domain-containing protein OS=Mycolicibacterium smegmatis (strain ATCC 700084 / mc(2)155) OX=246196 GN=MSMEG_3645 PE=4 SV=1	0	FALSE	32.662	25	4	32	4	1	164	18.2	4.49	91.01	4	0.739	0.14	3.145	0.820559	0.131818	0.389012	4.88362e+06	7.06781e+06	1.5352e+06	3.60733e+06	988126	4.82749e+06	High	High	High	High	High	High
FALSE	High	Master Protein	A0QPH6	MSMEG_0401	MSMEG_0401	Non-ribosomal peptide synthase OS=Mycolicibacterium smegmatis (strain ATCC 700084 / mc(2)155) OX=246196 GN=MSMEG_0401 PE=4 SV=1	0	FALSE	32.595	9	8	20	8	1	1001	108.2	4.81	27.07	8	1.106	6.365	0.639	0.997212	0.0567739	0.852289	655216	1.01974e+06	1.90913e+06	724462	6.49087e+06	1.2199e+06	High	High	High	High	High	High
FALSE	High	Master Protein	A0QXW7	MSMEG_3451	MSMEG_3451	Short-chain dehydrogenase/reductase OS=Mycolicibacterium smegmatis (strain ATCC 700084 / mc(2)155) OX=246196 GN=MSMEG_3451 PE=3 SV=1	0	FALSE	32.496	24	7	29	7	1	283	30.5	5.19	58.79	7	0.668	0.458	0.46	0.725299	0.780015	0.67107	2.16819e+06	5.90584e+06	6.29642e+06	1.44935e+06	2.70437e+06	2.89692e+06	High	High	High	High	High	High
FALSE	High	Master Protein	A0QXF3	MSMEG_3280	MSMEG_3280	Polyamine-binding lipoprotein OS=Mycolicibacterium smegmatis (strain ATCC 700084 / mc(2)155) OX=246196 GN=MSMEG_3280 PE=4 SV=1	0	FALSE	32.457	19	4	13	4	1	397	43	4.67	23.36	4	1.016		100	0.988566		3.42506e-17	554468			563108		502378	High	High	High	High	Not Found	High
FALSE	High	Master Protein	A0QQS8	MSMEG_0863	MSMEG_0863	Short chain dehydrogenase OS=Mycolicibacterium smegmatis (strain ATCC 700084 / mc(2)155) OX=246196 GN=MSMEG_0863 PE=3 SV=1	0	FALSE	32.4	19	5	58	5	1	307	33.2	8.73	145.78	5	2.433	0.619	2.915	0.362314	0.926769	0.440236	2.32577e+06	6.38346e+06	2.66954e+06	5.65755e+06	3.94895e+06	7.78198e+06	High	High	High	High	High	High
FALSE	High	Master Protein	A0QNZ7	MSMEG_0220	MSMEG_0220	Monoacylglycerol lipase OS=Mycolicibacterium smegmatis (strain ATCC 700084 / mc(2)155) OX=246196 GN=MSMEG_0220 PE=1 SV=1	0	FALSE	32.298	25	6	27	6	1	280	29.9	7.15	44.01	6	1.836	2.455	3.5	0.680507	0.456463	0.325953	2.04633e+06	1.21344e+06	962305	3.75674e+06	2.97917e+06	3.36818e+06	High	High	High	High	High	High
FALSE	High	Master Protein	A0QPD6	MSMEG_0361	MSMEG_0361	beta-N-acetylhexosaminidase OS=Mycolicibacterium smegmatis (strain ATCC 700084 / mc(2)155) OX=246196 GN=MSMEG_0361 PE=1 SV=1	0	FALSE	32.288	16	5	25	5	1	387	39.1	4.94	55.52	5	1.156	0.684	0.183	0.986893	0.959947	0.139111	848559	3.77862e+06	5305593	981088	2.58627e+06	969347	High	High	High	High	High	High
FALSE	High	Master Protein	A0QSD3	MSMEG_1438	rplW	Large ribosomal subunit protein uL23 OS=Mycolicibacterium smegmatis (strain ATCC 700084 / mc(2)155) OX=246196 GN=rplW PE=1 SV=1	0	FALSE	32.024	55	4	51	4	1	100	11	10.11	118.08	4	1.047	0.681	1.396	0.994207	0.957297	0.888033	1.66067e+07	1.79318e+07	6.51276e+06	1.73952e+07	12212740	9.08872e+06	High	High	High	High	High	High
FALSE	High	Master Protein	A0QVQ3	MSMEG_2654	rpsO	Small ribosomal subunit protein uS15 OS=Mycolicibacterium smegmatis (strain ATCC 700084 / mc(2)155) OX=246196 GN=rpsO PE=1 SV=1	0	FALSE	31.838	48	3	88	3	1	89	10.3	10.46	179.46	3	0.975	0.125	0.37	0.970479	0.0988506	0.52838	3.26029e+08	4.94276e+08	4.93835e+08	3.17778e+08	6.19614e+07	1.82795e+08	High	High	High	High	High	High
FALSE	High	Master Protein	A0QQX4	MSMEG_0909	MSMEG_0909	Acyl-ACP thioesterase superfamily protein OS=Mycolicibacterium smegmatis (strain ATCC 700084 / mc(2)155) OX=246196 GN=MSMEG_0909 PE=4 SV=1	0	FALSE	31.729	29	7	24	7	1	282	32.2	5.69	45.68	7	0.941	0.209	3.319	0.95658	0.310523	0.353795	1.67633e+06	1.20511e+06	872196	1.57792e+06	251388	2.89516e+06	High	High	High	High	Peak Found	High
FALSE	High	Master Protein	A0R0T9	MSMEG_4505	hrcA	Heat-inducible transcription repressor HrcA OS=Mycolicibacterium smegmatis (strain ATCC 700084 / mc(2)155) OX=246196 GN=hrcA PE=1 SV=1	0	FALSE	31.684	24	7	35	7	1	343	36.7	5.58	46.43	7	0.928	0.202	1.876	0.955004	0.290511	0.73187	3.03383e+06	2.86944e+06	1.7397e+06	2.81588e+06	578742	3.2632e+06	High	High	High	High	High	High
FALSE	High	Master Protein	A0QW25	MSMEG_2782	chdC	Coproheme decarboxylase OS=Mycolicibacterium smegmatis (strain ATCC 700084 / mc(2)155) OX=246196 GN=chdC PE=1 SV=1	0	FALSE	31.683	27	6	48	6	1	231	26.3	5.38	106.12	6	0.715	0.089	0.637	0.793944	0.0374299	0.851899	6.25921e+06	1.27936e+07	7.51758e+06	4.4736e+06	1143555	4.79081e+06	High	High	High	High	High	High
FALSE	High	Master Protein	A0QS43	MSMEG_1344	secE	Protein translocase subunit SecE OS=Mycolicibacterium smegmatis (strain ATCC 700084 / mc(2)155) OX=246196 GN=secE PE=3 SV=1	0	FALSE	31.659	28	3	28	3	1	144	15.3	9.31	45.16	3	0.726	0.294	21.304	0.80565	0.507949	0.00113986	2.07233e+06	763905	181494	1.50375e+06	224224	3.86646e+06	High	High	High	High	High	High
FALSE	High	Master Protein	A0QQQ0	MSMEG_0834	MSMEG_0834	Tuberculin related peptide OS=Mycolicibacterium smegmatis (strain ATCC 700084 / mc(2)155) OX=246196 GN=MSMEG_0834 PE=4 SV=1	0	FALSE	31.651	16	2	21	2	1	158	16.8	4.31	51.55	2	1.099	1.588	0.442	0.997212	0.740295	0.643005	2.98907e+06	3.71892e+06	7.2113e+06	3.28416e+06	5903997	3.18426e+06	High	High	High	High	High	High
FALSE	High	Master Protein	A0QQS4	MSMEG_0858	MSMEG_0858	Cell division control protein Cdc48 OS=Mycolicibacterium smegmatis (strain ATCC 700084 / mc(2)155) OX=246196 GN=MSMEG_0858 PE=1 SV=1	0	FALSE	31.551	17	9	33	8	1	745	78.1	5.03	58.34	9	3.662	0.01	100	0.0783584	3.40992e-17	3.42506e-17	98761.8	1.30339e+06		361624		52858.3	High	High	High	High	Not Found	High
FALSE	High	Master Protein	A0QSU5	MSMEG_1604	MSMEG_1604	FAD dependent oxidoreductase OS=Mycolicibacterium smegmatis (strain ATCC 700084 / mc(2)155) OX=246196 GN=MSMEG_1604 PE=4 SV=1	0	FALSE	31.531	18	8	35	8	1	578	62.8	9.31	44.58	8	2.146	2.448	3.702	0.500887	0.45836	0.299763	787100	552935	438646	1.68898e+06	1.35353e+06	1.62372e+06	High	High	High	High	High	High
FALSE	High	Master Protein	A0QVM4	MSMEG_2625	nusA	Transcription termination/antitermination protein NusA OS=Mycolicibacterium smegmatis (strain ATCC 700084 / mc(2)155) OX=246196 GN=nusA PE=3 SV=1	0	FALSE	31.5	19	6	46	6	1	343	36.7	6.16	63.8	6	1.829	0.812	0.672	0.685013	0.999339	0.877978	3772232	7.05528e+06	5.1995e+06	6.90066e+06	5.72638e+06	3.49565e+06	High	High	High	High	High	High
FALSE	High	Master Protein	A0R6A8	MSMEG_6483	MSMEG_6483	Methyltransferase type 11 OS=Mycolicibacterium smegmatis (strain ATCC 700084 / mc(2)155) OX=246196 GN=MSMEG_6483 PE=4 SV=1	0	FALSE	31.473	21	4	28	4	1	240	26.5	5.69	70.55	4	0.513	0.01	100	0.437915	3.40992e-17	3.42506e-17	2.66652e+06	1.02326e+06		1.36855e+06		2.52412e+06	High	High	High	High	High	High
FALSE	High	Master Protein	A0R5T8	MSMEG_6309	MSMEG_6309	ABC transporter, ATP-binding protein OS=Mycolicibacterium smegmatis (strain ATCC 700084 / mc(2)155) OX=246196 GN=MSMEG_6309 PE=4 SV=1	0	FALSE	31.461	24	4	15	4	1	257	28.1	6.25	35.01	4	0.65	0.557	0.718	0.706477	0.884068	0.904855	1.5015e+06	1.07778e+06	1.59701e+06	975688	599973	1.14592e+06	High	High	High	High	High	High
FALSE	High	Master Protein	A0QVY1	MSMEG_2736	hflX	GTPase HflX OS=Mycolicibacterium smegmatis (strain ATCC 700084 / mc(2)155) OX=246196 GN=hflX PE=3 SV=1	0	FALSE	31.343	14	5	25	5	1	470	50.5	5.54	41.16	5	0.05	0.01	1.828	2.61938e-08	3.40992e-17	0.751625	2.1382e+06	1.64697e+06	801905	107191		1.46604e+06	High	High	High	High	High	High
FALSE	High	Master Protein	A0R4L2	MSMEG_5873	MSMEG_5873	ABC transporter OS=Mycolicibacterium smegmatis (strain ATCC 700084 / mc(2)155) OX=246196 GN=MSMEG_5873 PE=4 SV=1	0	FALSE	30.842	31	7	48	7	1	272	28.3	4.79	94.98	7	1.638	1.643	0.778	0.791017	0.715301	0.93642	5.51134e+06	6.53263e+06	1.26039e+07	9.02894e+06	1.07354e+07	9.80722e+06	High	High	High	High	High	High
FALSE	High	Master Protein	A0QZ01	MSMEG_3848	MSMEG_3848	Carboxylic ester hydrolase OS=Mycolicibacterium smegmatis (strain ATCC 700084 / mc(2)155) OX=246196 GN=MSMEG_3848 PE=3 SV=1	0	FALSE	30.768	16	7	24	7	1	502	55.1	7.2	47.91	7	3.322	2.38	0.442	0.121139	0.472411	0.643005	546683	2.34143e+06	9.00492e+06	1.81615e+06	5.57245e+06	3.97785e+06	High	High	High	High	High	High
FALSE	High	Master Protein	A0R4S9	MSMEG_5941	ksdD	3-oxosteroid 1-dehydrogenase OS=Mycolicibacterium smegmatis (strain ATCC 700084 / mc(2)155) OX=246196 GN=ksdD PE=1 SV=1	0	FALSE	30.752	13	6	19	6	1	569	61.4	7.39	39	6	2.488	0.196	5.243	0.340606	0.276636	0.139312	1.46681e+06	2.70397e+06	990734	3.64905e+06	529792	5.19474e+06	High	High	High	High	High	High
FALSE	High	Master Protein	Q9ZHC5	MSMEG_2389	hup	DNA-binding protein HupB OS=Mycolicibacterium smegmatis (strain ATCC 700084 / mc(2)155) OX=246196 GN=hup PE=1 SV=1	0	FALSE	30.733	24	4	50	4	1	208	21.2	11.63	84.42	4	0.945	1.467	1.55	0.960176	0.770962	0.840344	3.49398e+06	1.47467e+06	4.46419e+06	3.30106e+06	2.16317e+06	6.92078e+06	High	High	High	High	High	High
FALSE	High	Master Protein	A0QY16	MSMEG_3500	MSMEG_3500	Peroxide stress protein YaaA OS=Mycolicibacterium smegmatis (strain ATCC 700084 / mc(2)155) OX=246196 GN=MSMEG_3500 PE=4 SV=1	0	FALSE	30.586	38	9	49	9	1	248	26.5	9.52	72.93	9	2.027	1.815	0.645	0.571572	0.638756	0.857119	3.38786e+06	3.65817e+06	6.29704e+06	6.8678e+06	6.63849e+06	4.06341e+06	High	High	High	High	High	High
FALSE	High	Master Protein	A0R0N6	MSMEG_4450	MSMEG_4450	cutinase OS=Mycolicibacterium smegmatis (strain ATCC 700084 / mc(2)155) OX=246196 GN=MSMEG_4450 PE=3 SV=1	0	FALSE	30.581	17	5	46	5	1	311	33.9	7.12	105.91	5	0.995	0.136	1.428	0.979682	0.123189	0.877978	5.72486e+06	2.43266e+06	3.91959e+06	5.69469e+06	330373	5.59731e+06	High	High	High	High	High	High
FALSE	High	Master Protein	A0R7I5	MSMEG_6929	MSMEG_6929	Integral membrane protein MviN, putative OS=Mycolicibacterium smegmatis (strain ATCC 700084 / mc(2)155) OX=246196 GN=MSMEG_6929 PE=4 SV=1	0	FALSE	30.557	7	6	11	6	1	1216	125.5	5.74	16.79	6	0.494	0.01	6.393	0.3927	3.40992e-17	0.0835354	1.75861e+06	994116	328541	867953		2100283	High	High	High	Peak Found	Peak Found	High
FALSE	High	Master Protein	A0QVM0	MSMEG_2621	proS	Proline--tRNA ligase OS=Mycolicibacterium smegmatis (strain ATCC 700084 / mc(2)155) OX=246196 GN=proS PE=1 SV=1	0	FALSE	30.49	15	6	9	6	1	585	63.8	5.07	17.23	6	0.224	1.004	0.876	0.0124283	0.951215	0.975181	2.40034e+06	489942	601637	538449	491768	526975	Peak Found	High	High	High	Peak Found	Peak Found
FALSE	High	Master Protein	A0QYI2	MSMEG_3667	MSMEG_3667	Carboxylic ester hydrolase OS=Mycolicibacterium smegmatis (strain ATCC 700084 / mc(2)155) OX=246196 GN=MSMEG_3667 PE=3 SV=1	0	FALSE	30.439	14	7	28	7	1	520	56.5	8.75	45.04	7	0.137	0.814	1.033	0.000423151	0.999339	0.992177	1.84087e+06	4.13955e+06	2.97125e+06	252832	3.36885e+06	3.07e+06	Peak Found	High	High	High	High	High
FALSE	High	Master Protein	A0QS64	MSMEG_1366	MSMEG_1366	ABC transporter, ATP-binding protein OS=Mycolicibacterium smegmatis (strain ATCC 700084 / mc(2)155) OX=246196 GN=MSMEG_1366 PE=1 SV=1	0	FALSE	30.409	23	4	25	4	1	360	38.9	5.11	63.88	4	1.04	0.818	0.28	0.99365	0.999339	0.337287	3.40655e+06	11198556	11983219	3.54232e+06	9154914	3.35753e+06	High	High	High	High	High	High
FALSE	High	Master Protein	A0R614	MSMEG_6389	MSMEG_6389	Probable arabinosyltransferase A OS=Mycolicibacterium smegmatis (strain ATCC 700084 / mc(2)155) OX=246196 GN=MSMEG_6389 PE=1 SV=1	0	FALSE	30.273	6	6	16	6	1	1082	116.7	6.44	26.5	6	0.01	0.624	0.276	5.40678e-17	0.932097	0.328735	310346	1.36789e+06	2.03868e+06		853316	562255	High	High	High	High	High	High
FALSE	High	Master Protein	A0QWT4	MSMEG_3056	MSMEG_3056	ABC transporter ATP-binding protein OS=Mycolicibacterium smegmatis (strain ATCC 700084 / mc(2)155) OX=246196 GN=MSMEG_3056 PE=4 SV=1	0	FALSE	30.254	26	7	35	7	1	331	35.7	5.19	51.24	7	1.677	1.426	1.96	0.764831	0.780228	0.711207	3.39211e+06	825846	2.3831e+06	5.68842e+06	1.17744e+06	4.67106e+06	High	High	High	High	High	High
FALSE	High	Master Protein	A0QUW4	MSMEG_2359	MSMEG_2359	Methionine synthase, vitamin-B12 independent OS=Mycolicibacterium smegmatis (strain ATCC 700084 / mc(2)155) OX=246196 GN=MSMEG_2359 PE=4 SV=1	0	FALSE	30.241	21	6	28	6	1	336	34.8	5.41	46.45	6	0.994	0.299	1.77	0.979682	0.520557	0.766582	1.54679e+06	2.1481e+06	908102	1.53694e+06	641520	1607669	High	High	High	High	High	High
FALSE	High	Master Protein	A0QTE7	MSMEG_1813	MSMEG_1813	Propionyl-CoA carboxylase beta chain OS=Mycolicibacterium smegmatis (strain ATCC 700084 / mc(2)155) OX=246196 GN=MSMEG_1813 PE=3 SV=1	0	FALSE	30.084	15	6	26	6	1	542	58.4	5.16	55.88	6	1.043	0.348	1.81	0.99365	0.619166	0.756302	4.7968e+06	1873366	2.19504e+06	5.00186e+06	651529	3.97341e+06	High	High	High	High	High	High
FALSE	High	Master Protein	A0QRA0	MSMEG_1041	serB	phosphoserine phosphatase OS=Mycolicibacterium smegmatis (strain ATCC 700084 / mc(2)155) OX=246196 GN=serB PE=3 SV=1	0	FALSE	30.05	17	6	71	6	1	413	43.8	4.84	153.91	6	0.687	0.43	0.863	0.752786	0.756423	0.968798	4.82776e+06	2.35019e+06	4.31353e+06	3.3173e+06	1.00997e+06	3.72319e+06	High	High	High	High	High	High
FALSE	High	Master Protein	A0R7F4	MSMEG_6892	MSMEG_6892	Replicative DNA helicase OS=Mycolicibacterium smegmatis (strain ATCC 700084 / mc(2)155) OX=246196 GN=MSMEG_6892 PE=1 SV=1	0	FALSE	29.943	5	4	20	4	1	1024	112.2	6.57	38.01	4	0.83	0.825	0.265	0.904667	0.995684	0.312449	571914	2.52103e+06	2.22187e+06	474557	2.0796e+06	589428	High	High	High	High	High	High
FALSE	High	Master Protein	A0R3I9	MSMEG_5489	rpmF	Large ribosomal subunit protein bL32 OS=Mycolicibacterium smegmatis (strain ATCC 700084 / mc(2)155) OX=246196 GN=rpmF PE=1 SV=1	0	FALSE	29.936	44	3	173	3	1	57	6.4	12.25	420.58	3	0.688	0.485	2.593	0.752786	0.805818	0.52838	1.60809e+07	2.17403e+07	9.43062e+06	1.10638e+07	1.05435e+07	2.44578e+07	High	High	High	High	High	High
FALSE	High	Master Protein	A0R266	MSMEG_5002	MSMEG_5002	Uncharacterized protein YhaN AAA domain-containing protein OS=Mycolicibacterium smegmatis (strain ATCC 700084 / mc(2)155) OX=246196 GN=MSMEG_5002 PE=4 SV=1	0	FALSE	29.914	13	9	16	9	1	877	94.5	5.36	16.14	9	0.147	0.01	0.569	0.000712974	3.40992e-17	0.797444	353131	456954	475283	51931.5		270283	High	High	High	Peak Found	High	High
FALSE	High	Master Protein	A0R6E3	MSMEG_6518	MSMEG_6518	Uncharacterized protein MSMEG_6518/MSMEI_6344 OS=Mycolicibacterium smegmatis (strain ATCC 700084 / mc(2)155) OX=246196 GN=MSMEG_6518 PE=1 SV=1	0	FALSE	29.912	36	5	32	5	1	129	13.4	5.07	54.54	5	1.001	1.381	0.421	0.98298	0.789285	0.612698	4.32457e+06	6.48344e+06	7.3109e+06	4.32747e+06	8.95634e+06	3.07929e+06	High	High	High	High	High	High
FALSE	High	Master Protein	A0QTR5	MSMEG_1937	MSMEG_1937	Molybdopterin biosynthesis protein MoeB OS=Mycolicibacterium smegmatis (strain ATCC 700084 / mc(2)155) OX=246196 GN=MSMEG_1937 PE=4 SV=1	0	FALSE	29.878	21	6	48	6	1	396	42.9	4.81	54.62	6	0.873	0.61	1.815	0.934204	0.920955	0.754927	6.285e+06	5.26762e+06	4.73437e+06	5.48543e+06	3.21453e+06	8.5913e+06	High	High	High	High	High	High
FALSE	High	Master Protein	A0QNI4	MSMEG_0053	MSMEG_0053	CobQ/CobB/MinD/ParA nucleotide binding domain-containing protein OS=Mycolicibacterium smegmatis (strain ATCC 700084 / mc(2)155) OX=246196 GN=MSMEG_0053 PE=4 SV=1	0	FALSE	29.851	15	5	13	5	1	462	50	6.28	29.51	5	0.43	0.01	5.629	0.256501	3.40992e-17	0.117177	1.78871e+06	1.14696e+06	311951	769104		1.75585e+06	High	High	Peak Found	High	Not Found	High
FALSE	High	Master Protein	A0QX15	MSMEG_3138	trx	Thioredoxin OS=Mycolicibacterium smegmatis (strain ATCC 700084 / mc(2)155) OX=246196 GN=trx PE=3 SV=1	0	FALSE	29.69	23	2	18	2	1	124	13.3	4.59	49	2	1.392	100	100	0.905535	3.40992e-17	3.42506e-17	326050			453778	520510	435507	High	Not Found	Not Found	High	High	High
FALSE	High	Master Protein	A0QS49	MSMEG_1350	MSMEG_1350	Cyclopropane-fatty-acyl-phospholipid synthase 1 OS=Mycolicibacterium smegmatis (strain ATCC 700084 / mc(2)155) OX=246196 GN=MSMEG_1350 PE=3 SV=1	0	FALSE	29.685	14	4	16	4	1	286	32.6	4.94	42.53	4	0.58	0.01	100	0.580187	3.40992e-17	3.42506e-17	1.04621e+06	649149		607185		1.35699e+06	High	High	Not Found	High	Not Found	High
FALSE	High	Master Protein	A0QSF9	MSMEG_1465	rplN	Large ribosomal subunit protein uL14 OS=Mycolicibacterium smegmatis (strain ATCC 700084 / mc(2)155) OX=246196 GN=rplN PE=1 SV=1	0	FALSE	29.673	36	5	106	5	1	122	13.4	10.05	245.61	5	1.082	0.21	1.243	0.999631	0.314165	0.934046	2.50872e+07	3.74271e+07	2.25282e+07	2.71421e+07	7.86832e+06	2.80018e+07	High	High	High	High	High	High
FALSE	High	Master Protein	A0R1Y8	MSMEG_4921	mce	Methylmalonyl-CoA epimerase OS=Mycolicibacterium smegmatis (strain ATCC 700084 / mc(2)155) OX=246196 GN=mce PE=3 SV=1	0	FALSE	29.644	41	6	56	6	1	157	17	5.53	124.71	6	3.061	8.608	1.073	0.165301	0.0222677	0.982785	5.22346e+06	2.4932e+06	4.7755e+06	1.59883e+07	2.14615e+07	5.12273e+06	High	High	High	High	High	High
FALSE	High	Master Protein	A0QVC8	MSMEG_2529	MSMEG_2529	Glyoxylate reductase OS=Mycolicibacterium smegmatis (strain ATCC 700084 / mc(2)155) OX=246196 GN=MSMEG_2529 PE=3 SV=1	0	FALSE	29.617	14	3	25	3	1	317	33	5.68	69.92	3	0.604	0.256	3.506	0.625474	0.43025	0.325217	3.62087e+06	2.13376e+06	936123	2.18628e+06	547037	3.28233e+06	High	High	High	High	High	High
FALSE	High	Master Protein	A0QVR5	MSMEG_2666	MSMEG_2666	Multimeric flavodoxin WrbA OS=Mycolicibacterium smegmatis (strain ATCC 700084 / mc(2)155) OX=246196 GN=MSMEG_2666 PE=4 SV=1	0	FALSE	29.612	33	4	28	4	1	151	15.8	4.82	66.31	4	1.904	0.035	2.069	0.639555	0.00113572	0.676972	2.3066e+06	1.27067e+07	5.19358e+06	4.39097e+06	441726	1.07455e+07	High	High	High	High	Peak Found	High
FALSE	High	Master Protein	A0QW09	MSMEG_2766	MSMEG_2766	DUF3710 domain-containing protein OS=Mycolicibacterium smegmatis (strain ATCC 700084 / mc(2)155) OX=246196 GN=MSMEG_2766 PE=4 SV=1	0	FALSE	29.604	38	7	26	7	1	264	27.7	4.89	60.81	7	1.053	0.804	0.645	0.997212	0.999339	0.857119	5.69655e+06	6.28294e+06	4.0714e+06	5.99789e+06	5.05219e+06	2.62465e+06	High	High	High	High	High	High
FALSE	High	Master Protein	A0QNE2	MSMEG_0007	MSMEG_0007	DUF3566 domain-containing protein OS=Mycolicibacterium smegmatis (strain ATCC 700084 / mc(2)155) OX=246196 GN=MSMEG_0007 PE=4 SV=1	0	FALSE	29.527	28	4	28	4	1	260	27.2	8.54	71.07	4	0.761	0.292	3.147	0.842854	0.50601	0.389012	2697600	2.88467e+06	1.76291e+06	2.05277e+06	843590	5.54735e+06	High	High	High	High	High	High
FALSE	High	Master Protein	A0R0R9	MSMEG_4485	glyS	Glycine--tRNA ligase OS=Mycolicibacterium smegmatis (strain ATCC 700084 / mc(2)155) OX=246196 GN=glyS PE=3 SV=1	0	FALSE	29.46	16	7	33	7	1	461	52.3	5.69	44.8	7	1.674	2.483	1.283	0.765742	0.448001	0.92158	1.30468e+06	797705	1.71833e+06	2.18436e+06	1.98039e+06	2.2038e+06	High	High	High	High	High	High
FALSE	High	Master Protein	A0R1R5	MSMEG_4847	MSMEG_4847	Transcriptional regulator, TetR family protein OS=Mycolicibacterium smegmatis (strain ATCC 700084 / mc(2)155) OX=246196 GN=MSMEG_4847 PE=4 SV=1	0	FALSE	29.351	21	4	26	4	1	220	24.1	5.87	49.73	4	3.72	2.856	1.949	0.0735588	0.359049	0.713218	927496	485583	1.98086e+06	3.45005e+06	1.38693e+06	3.85997e+06	High	High	High	High	High	High
FALSE	High	Master Protein	A0R788	MSMEG_6822	MSMEG_6822	Beta-lactamase OS=Mycolicibacterium smegmatis (strain ATCC 700084 / mc(2)155) OX=246196 GN=MSMEG_6822 PE=4 SV=1	0	FALSE	29.318	31	6	32	6	1	303	31.8	6.06	42.58	6	0.798	1.34	3.643	0.87981	0.80751	0.308162	2.68871e+06	1.39658e+06	1.02653e+06	2.14473e+06	1.87158e+06	3.7399e+06	High	High	High	High	High	High
FALSE	High	Master Protein	A0QX76	MSMEG_3200	nadB	L-aspartate oxidase OS=Mycolicibacterium smegmatis (strain ATCC 700084 / mc(2)155) OX=246196 GN=nadB PE=3 SV=1	0	FALSE	29.131	17	7	26	7	1	531	54	6.46	45.64	7	0.672	0.828	0.343	0.727756	0.995684	0.475118	1.37204e+06	960087	1.77039e+06	921401	795288	607946	High	High	High	High	High	High
FALSE	High	Master Protein	A0R407	MSMEG_5662	prrA	DNA-binding response regulator PrrA OS=Mycolicibacterium smegmatis (strain ATCC 700084 / mc(2)155) OX=246196 GN=prrA PE=4 SV=1	0	FALSE	29.125	19	4	21	4	1	236	25.3	5.16	54.3	4	0.215	0.01	0.117	0.00967593	3.40992e-17	0.0404683	1.84824e+06	902557	3.16994e+06	397809		371179	High	High	High	High	High	High
FALSE	High	Master Protein	A0R7F6	MSMEG_6894	rplI	Large ribosomal subunit protein bL9 OS=Mycolicibacterium smegmatis (strain ATCC 700084 / mc(2)155) OX=246196 GN=rplI PE=1 SV=1	0	FALSE	29.112	36	4	38	4	1	151	15.9	9.23	78.87	4	2.466	1.146	0.974	0.349663	0.895992	0.997826	1.43714e+06	1.4816e+06	2.11998e+06	3.5436e+06	1.69759e+06	2.06436e+06	High	High	High	High	High	High
FALSE	High	Master Protein	A0QZ48	MSMEG_3896	pup	Prokaryotic ubiquitin-like protein Pup OS=Mycolicibacterium smegmatis (strain ATCC 700084 / mc(2)155) OX=246196 GN=pup PE=1 SV=1	0	FALSE	29.095	33	2	13	2	1	64	7	4.18	43.51	2	0.01	0.01	0.01	5.40678e-17	3.40992e-17	3.42506e-17	1.65947e+06	688774	1.70977e+06				High	High	High	Not Found	Not Found	Not Found
FALSE	High	Master Protein	A0QTI0	MSMEG_1850	selA	L-seryl-tRNA(Sec) selenium transferase OS=Mycolicibacterium smegmatis (strain ATCC 700084 / mc(2)155) OX=246196 GN=selA PE=3 SV=1	0	FALSE	29.037	16	5	17	5	1	426	43.9	6.35	37.54	5	0.01	0.01	0.01	5.40678e-17	3.40992e-17	3.42506e-17	301270	800243	446122				High	High	High	High	High	High
FALSE	High	Master Protein	A0QZR5	MSMEG_4121	MSMEG_4121	GntR-family protein transcriptional regulator OS=Mycolicibacterium smegmatis (strain ATCC 700084 / mc(2)155) OX=246196 GN=MSMEG_4121 PE=4 SV=1	0	FALSE	28.945	27	7	39	7	1	246	26.8	7.14	69.88	7	4.383	0.01	6.294	0.0327011	3.40992e-17	0.087256	729131	2.90897e+06	1.08448e+06	3.1957e+06		6.82581e+06	High	High	High	High	High	High
FALSE	High	Master Protein	A0QYU6	MSMEG_3791	rplT	Large ribosomal subunit protein bL20 OS=Mycolicibacterium smegmatis (strain ATCC 700084 / mc(2)155) OX=246196 GN=rplT PE=1 SV=1	0	FALSE	28.938	43	4	27	4	1	129	14.5	10.98	52.83	4	1.71	2.319	0.987	0.746166	0.487928	0.997826	4.08596e+06	5.90805e+06	7.0502e+06	6.98592e+06	1.36996e+07	6.95521e+06	High	High	High	High	High	High
FALSE	High	Master Protein	A0QT17	MSMEG_1679	MSMEG_1679	Peptidase M20 domain-containing protein 2 OS=Mycolicibacterium smegmatis (strain ATCC 700084 / mc(2)155) OX=246196 GN=MSMEG_1679 PE=3 SV=1	0	FALSE	28.909	16	5	18	5	1	385	40.7	5.68	51.52	5	0.496	1.013	0.865	0.398212	0.945224	0.968798	2.1851e+06	3.46707e+06	2.29005e+06	1.0843e+06	3.51166e+06	1.98124e+06	High	High	High	High	High	High
FALSE	High	Master Protein	A0R5I5	MSMEG_6203	cds1	L-cysteine desulfhydrase Cds1 OS=Mycolicibacterium smegmatis (strain ATCC 700084 / mc(2)155) OX=246196 GN=cds1 PE=3 SV=1	0	FALSE	28.819	21	7	31	7	1	365	39.7	5.35	59.51	7	4.52	100	100	0.0279984	3.40992e-17	3.42506e-17	1.06345e+06			4.80627e+06	3.35033e+06	556435	High	Not Found	Not Found	High	High	High
FALSE	High	Master Protein	A0R710	MSMEG_6740	MSMEG_6740	1-aminocyclopropane-1-carboxylate deaminase OS=Mycolicibacterium smegmatis (strain ATCC 700084 / mc(2)155) OX=246196 GN=MSMEG_6740 PE=3 SV=1	0	FALSE	28.784	20	6	30	6	1	334	35.8	5.86	62.71	6	1.044	0.211	3.981	0.99365	0.315979	0.260235	3.08805e+06	4.25614e+06	898410	3.22327e+06	899386	3.57636e+06	High	High	High	High	High	High
FALSE	High	Master Protein	A0QNP9	MSMEG_0121	MSMEG_0121	Rhamnolipids biosynthesis 3-oxoacyl-[acyl-carrier-protein] reductase OS=Mycolicibacterium smegmatis (strain ATCC 700084 / mc(2)155) OX=246196 GN=MSMEG_0121 PE=3 SV=1	0	FALSE	28.609	23	4	23	4	1	257	26.3	6.55	42.06	4	0.963	0.637	1.807	0.96686	0.939975	0.756302	663778	964992	356211	639249	614488	643788	High	High	High	High	High	High
FALSE	High	Master Protein	A0QVE4	MSMEG_2545	rlmN	Probable dual-specificity RNA methyltransferase RlmN OS=Mycolicibacterium smegmatis (strain ATCC 700084 / mc(2)155) OX=246196 GN=rlmN PE=3 SV=1	0	FALSE	28.571	19	6	27	6	1	372	40.4	8.88	52.44	6	0.493	0.153	5.215	0.3927	0.161884	0.140814	811584	970898	216488	400229	148266	1.12899e+06	High	High	High	High	High	High
FALSE	High	Master Protein	A0QTP8	MSMEG_1920	MSMEG_1920	Diacylglycerol kinase, catalytic region OS=Mycolicibacterium smegmatis (strain ATCC 700084 / mc(2)155) OX=246196 GN=MSMEG_1920 PE=4 SV=1	0	FALSE	28.55	14	4	28	4	1	320	34.2	6.95	43.48	4	1.519	1.987	1.164	0.844921	0.589934	0.964646	1.70236e+06	1.87871e+06	2.90364e+06	2.58541e+06	3.73232e+06	3.3795e+06	High	High	High	High	High	High
FALSE	High	Master Protein	A0QYB1	MSMEG_3596	MSMEG_3596	ATPase OS=Mycolicibacterium smegmatis (strain ATCC 700084 / mc(2)155) OX=246196 GN=MSMEG_3596 PE=4 SV=1	0	FALSE	28.326	10	8	19	8	1	1068	115.2	5.99	22.51	8	1.726	1.909	1.264	0.736843	0.612166	0.926793	3.56361e+06	1.57303e+06	5.20281e+06	6.1524e+06	3.00298e+06	6.57482e+06	High	High	High	High	High	High
FALSE	High	Master Protein	A0QU52	MSMEG_2079	MSMEG_2079	Alcohol dehydrogenase OS=Mycolicibacterium smegmatis (strain ATCC 700084 / mc(2)155) OX=246196 GN=MSMEG_2079 PE=4 SV=1	0	FALSE	28.317	22	7	22	7	1	332	33.9	5.3	42.24	7	2.215	1.307	1.7	0.467441	0.825815	0.796301	1.60992e+06	2.12102e+06	2.13422e+06	3.56601e+06	2.77126e+06	3.62823e+06	High	High	High	High	High	High
FALSE	High	Master Protein	A0QWS8	MSMEG_3050	mIHF	Integration host factor OS=Mycolicibacterium smegmatis (strain ATCC 700084 / mc(2)155) OX=246196 GN=mIHF PE=1 SV=1	0	FALSE	28.301	36	3	116	3	1	105	11.6	9.91	294.02	3	1.539	0.508	1.202	0.839859	0.833236	0.947195	7.94395e+06	1.90187e+07	8.63673e+06	1.22293e+07	9.66409e+06	1.03827e+07	High	High	High	High	High	High
FALSE	High	Master Protein	A0R4C4	MSMEG_5784	MSMEG_5784	Transcriptional regulatory protein OS=Mycolicibacterium smegmatis (strain ATCC 700084 / mc(2)155) OX=246196 GN=MSMEG_5784 PE=4 SV=1	0	FALSE	28.151	39	6	24	6	1	261	27.9	5.27	37.48	6	0.831	0.426	20.758	0.904667	0.754611	0.00127544	1.57924e+06	939863	116821	1.31171e+06	399919	2.42498e+06	High	High	High	High	High	High
FALSE	High	Master Protein	A0R656	MSMEG_6431	MSMEG_6431	HTH cro/C1-type domain-containing protein OS=Mycolicibacterium smegmatis (strain ATCC 700084 / mc(2)155) OX=246196 GN=MSMEG_6431 PE=4 SV=1	0	FALSE	28.136	37	4	30	4	1	142	16	8.41	45.32	4	0.866	0.837	1.183	0.927288	0.99276	0.957184	1.20486e+07	2.01562e+07	8.8354e+06	1.04363e+07	1.68723e+07	1.04552e+07	High	High	High	High	High	High
FALSE	High	Master Protein	A0QQQ1	MSMEG_0835	sodC	Superoxide dismutase [Cu-Zn] OS=Mycolicibacterium smegmatis (strain ATCC 700084 / mc(2)155) OX=246196 GN=sodC PE=1 SV=1	0	FALSE	28.112	16	3	144	3	1	236	23.2	5.05	385.1	3	1.056	0.482	0.652	0.997212	0.802512	0.861464	1.02877e+07	1.34768e+07	1.4786e+07	1.08618e+07	6.4954e+06	9.64344e+06	High	High	High	High	High	High
FALSE	High	Master Protein	A0R5Q8	MSMEG_6277	gatD	Lipid II isoglutaminyl synthase (glutamine-hydrolyzing) subunit GatD OS=Mycolicibacterium smegmatis (strain ATCC 700084 / mc(2)155) OX=246196 GN=gatD PE=3 SV=1	0	FALSE	27.88	25	4	24	4	1	239	25.4	6.01	48.46	4	0.252	0.01	100	0.0242664	3.40992e-17	3.42506e-17	2.58619e+06	598228		650600		2.18572e+06	High	High	High	High	High	High
FALSE	High	Master Protein	A0R7I2	MSMEG_6926	MSMEG_6926	tRNA adenylyltransferase OS=Mycolicibacterium smegmatis (strain ATCC 700084 / mc(2)155) OX=246196 GN=MSMEG_6926 PE=4 SV=1	0	FALSE	27.792	17	5	10	5	1	480	53.2	5.92	21.31	5													High	High	High	High	Peak Found	High
FALSE	High	Master Protein	A0QRV5	MSMEG_1252	MSMEG_1252	DNA helicase OS=Mycolicibacterium smegmatis (strain ATCC 700084 / mc(2)155) OX=246196 GN=MSMEG_1252 PE=4 SV=1	0	FALSE	27.757	4	8	14	8	1	2058	224.4	5.62	24.43	8	1.157	1.374	1.91	0.986507	0.791448	0.723871	836616	955815	966788	968002	1.31356e+06	1.84641e+06	Peak Found	High	High	Peak Found	High	High
FALSE	High	Master Protein	A0QPG6	MSMEG_0391	MSMEG_0391	Rmt3 protein OS=Mycolicibacterium smegmatis (strain ATCC 700084 / mc(2)155) OX=246196 GN=MSMEG_0391 PE=4 SV=1	0	FALSE	27.757	18	5	62	5	1	262	29.5	5.26	100.07	5	1.471	0.151	2.275	0.871439	0.157684	0.612698	2.65063e+06	5.04726e+06	1.49866e+06	3.89895e+06	760507	3.40968e+06	High	High	High	High	High	High
FALSE	High	Master Protein	A0QXA3	MSMEG_3227	pyk	Pyruvate kinase OS=Mycolicibacterium smegmatis (strain ATCC 700084 / mc(2)155) OX=246196 GN=pyk PE=3 SV=1	0	FALSE	27.667	17	6	21	6	1	472	51	5.38	23.41	6	1.578	1.385	0.266	0.820559	0.787796	0.31321	855658	3.15766e+06	4.73669e+06	1.35059e+06	4.37284e+06	1.26184e+06	High	High	High	High	High	High
FALSE	High	Master Protein	A0QPE3	MSMEG_0368	MSMEG_0368	Alanine and proline rich protein OS=Mycolicibacterium smegmatis (strain ATCC 700084 / mc(2)155) OX=246196 GN=MSMEG_0368 PE=4 SV=1	0	FALSE	27.641	17	7	14	7	1	488	53.7	4.97	27.26	7	0.792	0.01	0.668	0.870805	3.40992e-17	0.87571	437837	1.9782e+06	701007	346761		468243	High	High	High	High	Peak Found	High
FALSE	High	Master Protein	A0QPN0	MSMEG_0455	MSMEG_0455	Aldehyde dehydrogenase OS=Mycolicibacterium smegmatis (strain ATCC 700084 / mc(2)155) OX=246196 GN=MSMEG_0455 PE=4 SV=1	0	FALSE	27.616	8	3	28	3	1	475	50.1	5.02	86.94	3	1.761	0.715	0.824	0.715784	0.96404	0.964646	777407	2.98195e+06	3.61252e+06	1.36864e+06	2.13217e+06	2.97822e+06	High	High	High	High	High	High
FALSE	High	Master Protein	A0R2B0	MSMEG_5048	MSMEG_5048	EcsC protein family protein OS=Mycolicibacterium smegmatis (strain ATCC 700084 / mc(2)155) OX=246196 GN=MSMEG_5048 PE=4 SV=1	0	FALSE	27.594	22	4	22	4	1	253	26.2	10.51	51.57	4	2.049	0.643	3.355	0.558252	0.944609	0.34881	888164	1.45319e+06	914430	1.82007e+06	934978	3.06796e+06	High	High	High	High	High	High
FALSE	High	Master Protein	A0R2B7	MSMEG_5055	MSMEG_5055	NAD-dependent malic enzyme OS=Mycolicibacterium smegmatis (strain ATCC 700084 / mc(2)155) OX=246196 GN=MSMEG_5055 PE=3 SV=1	0	FALSE	27.349	19	6	23	6	1	380	39.1	5.01	45.33	6	1.048	1.335	0.372	0.994207	0.808425	0.531725	948135	791620	2.00826e+06	994095	1.05671e+06	747577	High	High	High	High	High	High
FALSE	High	Master Protein	A0QWG8	MSMEG_2937	pdxS	Pyridoxal 5'-phosphate synthase subunit PdxS OS=Mycolicibacterium smegmatis (strain ATCC 700084 / mc(2)155) OX=246196 GN=pdxS PE=3 SV=1	0	FALSE	27.22	19	4	35	4	1	303	32.1	5.21	80.73	4	1.208	0.356	1.576	0.967851	0.63532	0.828793	2.39912e+06	4.8428e+06	1.25522e+06	2.89901e+06	1.72595e+06	1.97764e+06	High	High	High	High	High	High
FALSE	High	Master Protein	A0QWQ4	MSMEG_3025	alaS	Alanine--tRNA ligase OS=Mycolicibacterium smegmatis (strain ATCC 700084 / mc(2)155) OX=246196 GN=alaS PE=1 SV=1	0	FALSE	27.177	8	5	14	5	1	896	96.7	5.33	37.64	5	15.865	0.614	1.306	1.60917e-06	0.924436	0.914849	88089.6	1.65781e+06	1.10559e+06	1.3975e+06	1.01832e+06	1.44424e+06	High	Peak Found	High	High	High	High
FALSE	High	Master Protein	A0QZX9	MSMEG_4188	MSMEG_4188	Short chain dehydrogenase OS=Mycolicibacterium smegmatis (strain ATCC 700084 / mc(2)155) OX=246196 GN=MSMEG_4188 PE=3 SV=1	0	FALSE	26.851	22	6	43	6	1	295	31.1	8.41	62.86	6	1.09	0.239	3.585	0.997212	0.38788	0.31321	2.20662e+06	3.88553e+06	994932	2.40478e+06	927497	3.567e+06	High	High	High	High	High	High
FALSE	High	Master Protein	A0R0B3	MSMEG_4326	acpM	Meromycolate extension acyl carrier protein OS=Mycolicibacterium smegmatis (strain ATCC 700084 / mc(2)155) OX=246196 GN=acpM PE=1 SV=1	0	FALSE	26.769	34	3	196	3	1	99	10.7	4.02	450.66	3	0.866	0.392	0.431	0.927288	0.705039	0.625429	2.58664e+07	7.05475e+07	4.98004e+07	2.23948e+07	2.76866e+07	2.14489e+07	High	High	High	High	High	High
FALSE	High	Master Protein	A0R616	MSMEG_6391	MSMEG_6391	Propionyl-CoA carboxylase beta chain OS=Mycolicibacterium smegmatis (strain ATCC 700084 / mc(2)155) OX=246196 GN=MSMEG_6391 PE=3 SV=1	0	FALSE	26.678	11	4	18	4	1	517	56.1	5.52	37.13	4	0.893	0.195	1.62	0.948709	0.275746	0.817368	489082	1.49017e+06	609283	436959	291316	987211	High	High	High	High	High	High
FALSE	High	Master Protein	A0R4D0	MSMEG_5790	MSMEG_5790	Uncharacterized protein MSMEG_5790/MSMEI_5637 OS=Mycolicibacterium smegmatis (strain ATCC 700084 / mc(2)155) OX=246196 GN=MSMEG_5790 PE=1 SV=1	0	FALSE	26.634	57	3	18	3	1	90	9	4.65	56.71	3	0.463	1.721	0.446	0.327963	0.679699	0.650897	4.13711e+06	2471318	5.32161e+06	1.9165e+06	4.2539e+06	2.37318e+06	High	High	High	High	High	High
FALSE	High	Master Protein	A0QQJ6	MSMEG_0779	MSMEG_0779	3-oxoacyl-[acyl-carrier-protein] reductase MabA OS=Mycolicibacterium smegmatis (strain ATCC 700084 / mc(2)155) OX=246196 GN=MSMEG_0779 PE=1 SV=1	0	FALSE	26.6	15	3	12	3	1	258	26.1	4.73	19.26	3	0.919	0.578	1.38	0.951647	0.897095	0.892254	744109	474122	528737	683608	274167	729396	High	High	Peak Found	High	High	High
FALSE	High	Master Protein	A0R4H4	MSMEG_5835	MSMEG_5835	KsdD-like steroid dehydrogenase MSMEG_5835 OS=Mycolicibacterium smegmatis (strain ATCC 700084 / mc(2)155) OX=246196 GN=MSMEG_5835 PE=1 SV=1	0	FALSE	26.599	8	3	5	3	1	547	59	7.28	15.52	3		0.01	100		3.40992e-17	3.42506e-17		256837				616306	Not Found	High	Not Found	High	Not Found	High
FALSE	High	Master Protein	A0R373	MSMEG_5368	ehuB	Ectoine/hydroxyectoine ABC transporter solute-binding protein OS=Mycolicibacterium smegmatis (strain ATCC 700084 / mc(2)155) OX=246196 GN=ehuB PE=4 SV=1	0	FALSE	26.528	26	6	21	6	1	311	33	4.89	47.8	6	2.31	4.284	0.857	0.417685	0.161848	0.968798	1.12189e+06	984219	3.84616e+06	2.5921e+06	4.2165e+06	3.29765e+06	High	High	High	High	High	High
FALSE	High	Master Protein	A0R0Y9	MSMEG_4556	lepA	Elongation factor 4 OS=Mycolicibacterium smegmatis (strain ATCC 700084 / mc(2)155) OX=246196 GN=lepA PE=3 SV=1	0	FALSE	26.518	13	6	27	6	1	631	69.5	5.4	41.04	6	0.983	1.059	0.45	0.976479	0.926686	0.657382	1.06112e+06	1.88024e+06	3.38993e+06	1.04282e+06	1991613	1.52648e+06	High	High	High	High	High	High
FALSE	High	Master Protein	A0QV76	MSMEG_2475	MSMEG_2475	Oxidoreductase YdbC OS=Mycolicibacterium smegmatis (strain ATCC 700084 / mc(2)155) OX=246196 GN=MSMEG_2475 PE=4 SV=1	0	FALSE	26.446	29	6	16	6	1	284	30.6	4.83	32.93	6	1.95	0.589	0.935	0.618613	0.90792	0.993734	524471	2394573	2.42277e+06	1.0225e+06	1.41036e+06	2.26607e+06	High	High	Peak Found	High	High	High
FALSE	High	Master Protein	A0QUW7	MSMEG_2362	ligA	DNA ligase A OS=Mycolicibacterium smegmatis (strain ATCC 700084 / mc(2)155) OX=246196 GN=ligA PE=1 SV=1	0	FALSE	26.443	11	6	21	6	1	701	76.2	5.2	27.81	6	0.978	0.379	0.777	0.971314	0.679699	0.93642	1.44284e+06	1.76645e+06	2.42916e+06	1.411e+06	670296	1.88629e+06	High	High	High	High	High	High
FALSE	High	Master Protein	A0QNZ6	MSMEG_0219	MSMEG_0219	RNA polymerase sigma factor OS=Mycolicibacterium smegmatis (strain ATCC 700084 / mc(2)155) OX=246196 GN=MSMEG_0219 PE=3 SV=1	0	FALSE	26.421	12	2	7	2	1	340	37.8	5.15	27.69	2	1.245		3.476	0.955353		0.328735	414786		554968	516600		1.92924e+06	High	High	High	High	Not Found	High
FALSE	High	Master Protein	A0R684	MSMEG_6459	MSMEG_6459	Ferredoxin-dependent glutamate synthase 1 OS=Mycolicibacterium smegmatis (strain ATCC 700084 / mc(2)155) OX=246196 GN=MSMEG_6459 PE=3 SV=1	0	FALSE	26.364	6	7	17	7	1	1542	167	5.73	30.4	7	3.058	1.433	0.474	0.165539	0.780015	0.68979	601518	1.95956e+06	3785459	1.83945e+06	2.80777e+06	1792821	Peak Found	High	High	High	High	High
FALSE	High	Master Protein	A0QQ22	MSMEG_0599	MSMEG_0599	Acyl-CoA synthase OS=Mycolicibacterium smegmatis (strain ATCC 700084 / mc(2)155) OX=246196 GN=MSMEG_0599 PE=4 SV=1	0	FALSE	26.334	13	5	15	5	1	548	59.2	7.06	31.08	5	1.62	0.605	1.749	0.800238	0.914966	0.772624	1.22999e+06	2.2908e+06	1.19564e+06	1992839	1.38554e+06	2.09139e+06	High	High	High	High	Peak Found	High
FALSE	High	Master Protein	A0R6Z5	MSMEG_6725	MSMEG_6725	ABC transporter, ATP-binding protein OS=Mycolicibacterium smegmatis (strain ATCC 700084 / mc(2)155) OX=246196 GN=MSMEG_6725 PE=4 SV=1	0	FALSE	26.281	18	7	22	7	1	491	51.9	5.54	34.32	7	1.118	0.427	0.694	0.99365	0.756097	0.892254	2.70989e+06	4.34176e+06	4.1206e+06	3.03015e+06	1.85434e+06	2.85897e+06	High	High	High	High	High	High
FALSE	High	Master Protein	A0QNL6	MSMEG_0088	ptsI	Phosphoenolpyruvate-protein phosphotransferase OS=Mycolicibacterium smegmatis (strain ATCC 700084 / mc(2)155) OX=246196 GN=ptsI PE=3 SV=1	0	FALSE	26.268	13	5	18	5	1	544	55.4	4.93	36.25	5	1.315	0.562	2.556	0.943341	0.886657	0.53455	2.12617e+06	1.81882e+06	1.57383e+06	2.79646e+06	1.02181e+06	4.02208e+06	High	High	High	High	High	High
FALSE	High	Master Protein	A0QNG0	MSMEG_0029	MSMEG_0029	Anthranilate synthase component 2 OS=Mycolicibacterium smegmatis (strain ATCC 700084 / mc(2)155) OX=246196 GN=MSMEG_0029 PE=4 SV=1	0	FALSE	26.197	30	5	25	5	1	224	23.6	5.85	41.94	5	0.852	0.01	1.655	0.923374	3.40992e-17	0.80469	1.15269e+06	4.23541e+06	984231	981764		1.62935e+06	High	High	High	High	Not Found	High
FALSE	High	Master Protein	A0R3T7	MSMEG_5591	MSMEG_5591	Replication protein OS=Mycolicibacterium smegmatis (strain ATCC 700084 / mc(2)155) OX=246196 GN=MSMEG_5591 PE=4 SV=1	0	FALSE	26.086	18	5	22	5	1	352	38.7	7.55	49.58	5	15.368	0.268	4.507	2.20511e-06	0.461007	0.199177	117073	2.44172e+06	715409	1.79922e+06	654440	3.2241e+06	High	High	High	High	High	High
FALSE	High	Master Protein	A0QW41	MSMEG_2799	MSMEG_2799	Phospho-2-dehydro-3-deoxyheptonate aldolase OS=Mycolicibacterium smegmatis (strain ATCC 700084 / mc(2)155) OX=246196 GN=MSMEG_2799 PE=3 SV=1	0	FALSE	26.015	14	4	16	4	1	350	37.3	5.9	41.93	4	1.2	0.185	4.404	0.969412	0.248706	0.209133	1.38505e+06	1.11871e+06	395127	1.66259e+06	207155	1.73996e+06	High	High	High	High	Peak Found	High
FALSE	High	Master Protein	A0QTF4	MSMEG_1821	MSMEG_1821	Acyl-CoA dehydrogenase OS=Mycolicibacterium smegmatis (strain ATCC 700084 / mc(2)155) OX=246196 GN=MSMEG_1821 PE=3 SV=1	0	FALSE	25.899	16	5	20	5	1	389	41.6	5.33	29.75	5	2.108	1.682	0.306	0.524036	0.697729	0.390561	732418	1.45623e+06	4.98377e+06	1.54405e+06	2.44953e+06	1.5265e+06	High	High	High	High	High	High
FALSE	High	Master Protein	A0R083	MSMEG_4294	glnA	Glutamine synthetase OS=Mycolicibacterium smegmatis (strain ATCC 700084 / mc(2)155) OX=246196 GN=glnA PE=1 SV=1	0	FALSE	25.893	10	4	30	4	1	446	49.8	5.38	82.79	4	1.464	0.592	4.538	0.878157	0.90925	0.196421	4.96931e+06	3.82721e+06	1.76665e+06	7.27348e+06	2.26617e+06	8.01759e+06	High	High	High	High	High	High
FALSE	High	Master Protein	A0R1R7	MSMEG_4849	MSMEG_4849	Carveol dehydrogenase OS=Mycolicibacterium smegmatis (strain ATCC 700084 / mc(2)155) OX=246196 GN=MSMEG_4849 PE=3 SV=1	0	FALSE	25.888	26	6	19	6	1	281	29.5	5.45	30.26	6	0.83	0.902	1.515	0.904667	0.964503	0.851235	1.44687e+06	1.61807e+06	3.01426e+06	1.20134e+06	1.45955e+06	4.56632e+06	High	High	High	High	High	High
FALSE	High	Master Protein	A0R4Q0	MSMEG_5912	gabD2	Putative succinate-semialdehyde dehydrogenase [NADP(+)] OS=Mycolicibacterium smegmatis (strain ATCC 700084 / mc(2)155) OX=246196 GN=gabD2 PE=3 SV=1	0	FALSE	25.85	15	6	20	6	1	517	55	6.71	34.19	6	2.777	4.059	3.959	0.234869	0.182767	0.263167	712757	312287	640566	1.97902e+06	1267563	2.53602e+06	High	Peak Found	High	High	High	High
FALSE	High	Master Protein	A0QSZ6	MSMEG_1657	trpS	Tryptophan--tRNA ligase OS=Mycolicibacterium smegmatis (strain ATCC 700084 / mc(2)155) OX=246196 GN=trpS PE=3 SV=1	0	FALSE	25.849	15	4	22	4	1	338	36.8	6.46	52.88	4	0.857	2.829	0.92	0.923374	0.364384	0.98871	492478	1.1765e+06	2.43709e+06	422181	3.32878e+06	2.24244e+06	High	High	High	High	High	High
FALSE	High	Master Protein	A0QPJ0	MSMEG_0415	MSMEG_0415	NADH-fmn oxidoreductase OS=Mycolicibacterium smegmatis (strain ATCC 700084 / mc(2)155) OX=246196 GN=MSMEG_0415 PE=3 SV=1	0	FALSE	25.707	29	3	17	3	1	161	16.9	5.47	57.68	3	1.405	0.919	1.553	0.904667	0.96404	0.839043	7.98579e+06	8.35366e+06	9.44893e+06	1.12209e+07	7680666	1.46763e+07	High	High	High	High	High	High
FALSE	High	Master Protein	A0QYQ8	MSMEG_3748	MSMEG_3748	Thiamin pyrophosphokinase, catalytic domain protein OS=Mycolicibacterium smegmatis (strain ATCC 700084 / mc(2)155) OX=246196 GN=MSMEG_3748 PE=4 SV=1	0	FALSE	25.677	15	4	14	4	1	398	42.3	6.2	24.51	4	0.48	0.06	9.371	0.362457	0.00969618	0.0267852	1.42232e+06	1.15963e+06	79849.5	682236	69034.8	748267	High	High	High	High	Peak Found	High
FALSE	High	Master Protein	A0R4J7	MSMEG_5858	MSMEG_5858	3-oxoacyl-[acyl-carrier-protein] reductase OS=Mycolicibacterium smegmatis (strain ATCC 700084 / mc(2)155) OX=246196 GN=MSMEG_5858 PE=3 SV=1	0	FALSE	25.655	17	3	19	3	1	254	26.9	4.97	41.36	3	0.414	1.437	0.347	0.22286	0.779625	0.482206	1.46596e+06	1.5526e+06	1.90749e+06	606453	2231056	660986	High	High	High	High	Peak Found	High
FALSE	High	Master Protein	A0QTP6	MSMEG_1918	pdtaS	Sensor histidine kinase PdtaS OS=Mycolicibacterium smegmatis (strain ATCC 700084 / mc(2)155) OX=246196 GN=pdtaS PE=3 SV=1	0	FALSE	25.583	16	8	25	8	1	499	53.7	5.9	27.65	8	0.909	0.956	0.218	0.949729	0.959517	0.209133	2.6869e+06	5.50034e+06	1.03877e+07	2.44266e+06	5259237	2.26099e+06	High	High	High	High	High	High
FALSE	High	Master Protein	Q9X5M0	MSMEG_4959	argS	Arginine--tRNA ligase OS=Mycolicibacterium smegmatis (strain ATCC 700084 / mc(2)155) OX=246196 GN=argS PE=3 SV=2	0	FALSE	25.577	10	5	19	5	1	550	59.4	5.19	42.48	5	1.868	1.037	0.687	0.660731	0.933741	0.888033	381408	1.09394e+06	2.58805e+06	712655	1.13415e+06	1.77673e+06	High	High	High	High	High	High
FALSE	High	Master Protein	A0QTQ5	MSMEG_1927	MSMEG_1927	Cobyrinic Acid a,c-diamide synthase OS=Mycolicibacterium smegmatis (strain ATCC 700084 / mc(2)155) OX=246196 GN=MSMEG_1927 PE=1 SV=1	0	FALSE	25.467	22	5	25	5	1	265	28.3	6.8	48.52	5	2.358	2.043	1.146	0.393694	0.567355	0.966488	1.93188e+06	4.74246e+06	3.72001e+06	4.55622e+06	9.68808e+06	4.26156e+06	High	High	High	High	High	High
FALSE	High	Master Protein	A0QV09	MSMEG_2407	MSMEG_2407	Aldo-keto reductase MSMEG_2407/MSMEI_2346 OS=Mycolicibacterium smegmatis (strain ATCC 700084 / mc(2)155) OX=246196 GN=MSMEG_2407 PE=1 SV=1	0	FALSE	25.363	17	4	12	4	1	283	29.9	4.7	20.35	4	3.25	100	0.01	0.130472	3.40992e-17	3.42506e-17	279032		1.69309e+06	906949	958742		Peak Found	High	High	High	High	Not Found
FALSE	High	Master Protein	A0QR74	MSMEG_1011	MSMEG_1011	Short chain dehydrogenase OS=Mycolicibacterium smegmatis (strain ATCC 700084 / mc(2)155) OX=246196 GN=MSMEG_1011 PE=3 SV=1	0	FALSE	25.281	20	5	37	5	1	287	31	9.57	70.9	5	1.068	0.318	1.954	0.997212	0.56331	0.712237	1.06724e+06	3.28652e+06	835435	1.14027e+06	1.04648e+06	1.63284e+06	High	High	High	High	High	High
FALSE	High	Master Protein	A0QWJ1	MSMEG_2960	yajC	Preprotein translocase, YajC subunit OS=Mycolicibacterium smegmatis (strain ATCC 700084 / mc(2)155) OX=246196 GN=yajC PE=3 SV=1	0	FALSE	25.24	25	2	8	2	1	107	11.9	4.78	19.93	2	0.276	0.01	0.01	0.0395548	3.40992e-17	3.42506e-17	1.81943e+06	472528	172700	503066			High	High	High	High	Not Found	High
FALSE	High	Master Protein	A0QQP2	MSMEG_0826	thiC	Phosphomethylpyrimidine synthase OS=Mycolicibacterium smegmatis (strain ATCC 700084 / mc(2)155) OX=246196 GN=thiC PE=3 SV=1	0	FALSE	25.116	11	5	17	5	1	524	57.5	5.54	29.27	5	1.303	1.055	1.154	0.948709	0.926769	0.966488	2.31072e+06	3.42409e+06	3379949	3.01047e+06	3.61283e+06	3.9005e+06	High	High	High	High	High	High
FALSE	High	Master Protein	A0QSD6	MSMEG_1441	rplV	Large ribosomal subunit protein uL22 OS=Mycolicibacterium smegmatis (strain ATCC 700084 / mc(2)155) OX=246196 GN=rplV PE=1 SV=1	0	FALSE	25.078	37	3	18	3	1	153	16.3	10.96	39.63	3	2.27	5.612	0.603	0.43806	0.0815177	0.826263	794369	1.03718e+06	2710187	1.80298e+06	5.82077e+06	1.63334e+06	High	High	High	High	High	High
FALSE	High	Master Protein	A0QTF9	MSMEG_1826	MSMEG_1826	dTDP-RhA:a-D-GlcNAc-diphosphoryl polyprenol, a-3-L-rhamnosyl transferase OS=Mycolicibacterium smegmatis (strain ATCC 700084 / mc(2)155) OX=246196 GN=MSMEG_1826 PE=4 SV=1	0	FALSE	25.07	18	5	22	5	1	289	31.9	9.2	48.88	5	1.126	1.365	1.365	0.993174	0.796412	0.897693	1.90766e+06	1.70011e+06	1.97309e+06	2.14855e+06	2.32035e+06	2.69255e+06	High	High	High	High	High	High
FALSE	High	Master Protein	A0QPG4	MSMEG_0389	gtf1	Glycosyl transferase OS=Mycolicibacterium smegmatis (strain ATCC 700084 / mc(2)155) OX=246196 GN=gtf1 PE=4 SV=1	0	FALSE	25.061	17	6	29	6	1	422	46.5	7.11	49.85	6	1.758	0.668	1.21	0.715992	0.956063	0.943703	844940	1.8266e+06	2.11754e+06	1.48502e+06	1.21944e+06	2.56267e+06	High	High	High	High	High	High
FALSE	High	Master Protein	A0QR94	MSMEG_1033	MSMEG_1033	Ribonucleoside-diphosphate reductase subunit beta OS=Mycolicibacterium smegmatis (strain ATCC 700084 / mc(2)155) OX=246196 GN=MSMEG_1033 PE=3 SV=1	0	FALSE	24.985	14	4	21	4	1	324	37.2	4.79	48.1	4	0.593	0.01	0.322	0.60932	3.40992e-17	0.424807	1.79214e+06	755869	2.53548e+06	1.06276e+06		816665	High	High	High	High	High	High
FALSE	High	Master Protein	A0QQW2	MSMEG_0897	MSMEG_0897	Four-carbon acid sugar kinase family protein OS=Mycolicibacterium smegmatis (strain ATCC 700084 / mc(2)155) OX=246196 GN=MSMEG_0897 PE=3 SV=1	0	FALSE	24.98	16	5	10	5	1	425	44.3	5.33	13.84	5	0.01	0.37	0.246	5.40678e-17	0.662037	0.272203	373565	1.3331e+06	719166		493872	177011	Peak Found	High	High	High	High	High
FALSE	High	Master Protein	A0R2U8	MSMEG_5240	fumC	Fumarate hydratase class II OS=Mycolicibacterium smegmatis (strain ATCC 700084 / mc(2)155) OX=246196 GN=fumC PE=1 SV=1	0	FALSE	24.976	18	7	22	7	1	468	49.7	5.25	39.07	7	1.918	0.812	0.398	0.631356	0.999339	0.573391	826510	1.78819e+06	4.32081e+06	1.5853e+06	1.45206e+06	1.7178e+06	High	High	High	High	High	High
FALSE	High	Master Protein	A0QSU4	MSMEG_1603	MSMEG_1603	Uncharacterized oxidoreductase MSMEG_1603/MSMEI_1564 OS=Mycolicibacterium smegmatis (strain ATCC 700084 / mc(2)155) OX=246196 GN=MSMEG_1603 PE=1 SV=1	0	FALSE	24.885	14	5	13	5	1	375	39	5.25	29.03	5	0.683	2.78	0.213	0.747575	0.37765	0.198769	1.38159e+06	1.29805e+06	2767218	943866	3.60831e+06	588044	High	High	High	High	High	Peak Found
FALSE	High	Master Protein	A0R2V6	MSMEG_5248	MSMEG_5248	Acyl-[ACP] desaturase OS=Mycolicibacterium smegmatis (strain ATCC 700084 / mc(2)155) OX=246196 GN=MSMEG_5248 PE=3 SV=1	0	FALSE	24.831	22	5	16	5	1	275	31	4.94	39.39	5	0.328	0.01	0.439	0.0899924	3.40992e-17	0.638682	1.54767e+06	2.61214e+06	1693312	507896		742780	High	High	High	High	Not Found	High
FALSE	High	Master Protein	A0QU61	MSMEG_2089	ftsE	Cell division ATP-binding protein FtsE OS=Mycolicibacterium smegmatis (strain ATCC 700084 / mc(2)155) OX=246196 GN=ftsE PE=3 SV=1	0	FALSE	24.786	22	5	42	5	1	229	25.4	8.69	102.96	5	1.403	0.663	0.609	0.904667	0.95592	0.828793	1.44741e+06	6.68997e+06	6.05114e+06	2.03074e+06	4.43832e+06	3.68356e+06	High	High	High	High	High	High
FALSE	High	Master Protein	A0R6D6	MSMEG_6511	MSMEG_6511	Acyl-CoA dehydrogenase domain protein OS=Mycolicibacterium smegmatis (strain ATCC 700084 / mc(2)155) OX=246196 GN=MSMEG_6511 PE=3 SV=1	0	FALSE	24.542	18	5	11	5	1	385	42.5	5.02	15.2	5	0.718	1.404	0.01	0.798861	0.78517	3.42506e-17	554510	525453	1.08201e+06	398379	737712		High	Peak Found	High	High	Peak Found	High
FALSE	High	Master Protein	A0QZ36	MSMEG_3883	MSMEG_3883	5'-3' exonuclease OS=Mycolicibacterium smegmatis (strain ATCC 700084 / mc(2)155) OX=246196 GN=MSMEG_3883 PE=4 SV=1	0	FALSE	24.442	17	4	18	4	1	338	35.9	4.86	28.64	4	0.339	0.273	1.61	0.103604	0.470585	0.82144	3.18648e+06	4.74016e+06	1.70687e+06	1.07932e+06	1.29486e+06	2.74751e+06	High	High	High	High	High	High
FALSE	High	Master Protein	A0QZ47	MSMEG_3895	prcB	Proteasome subunit beta OS=Mycolicibacterium smegmatis (strain ATCC 700084 / mc(2)155) OX=246196 GN=prcB PE=1 SV=2	0	FALSE	24.414	20	3	12	3	1	303	32.1	4.83	29.51	3	4.132	1.715	0.238	0.0438147	0.681777	0.252367	223687	816234	1.51524e+06	924211	1.4e+06	360160	High	High	High	High	High	High
FALSE	High	Master Protein	A0R3C1	MSMEG_5418	MSMEG_5418	Iron permease FTR1 OS=Mycolicibacterium smegmatis (strain ATCC 700084 / mc(2)155) OX=246196 GN=MSMEG_5418 PE=3 SV=1	0	FALSE	24.387	15	3	13	3	1	310	32.3	4.93	30.15	3	0.095	0.763	0.106	1.84036e-05	0.984349	0.0301723	965003	932346	1173652	91559.3	711307	124673	High	High	High	High	High	High
FALSE	High	Master Protein	A0QYQ4	MSMEG_3743	soj	SpoOJ regulator protein OS=Mycolicibacterium smegmatis (strain ATCC 700084 / mc(2)155) OX=246196 GN=soj PE=4 SV=1	0	FALSE	24.352	19	4	12	4	1	277	30.1	6.42	19.05	4	0.623	0.01	1.879	0.658849	3.40992e-17	0.731754	640222	1.63055e+06	532732	398891		1.00097e+06	High	High	High	High	Not Found	High
FALSE	High	Master Protein	A0R0M4	MSMEG_4437	ctaD	Cytochrome c oxidase subunit 1 OS=Mycolicibacterium smegmatis (strain ATCC 700084 / mc(2)155) OX=246196 GN=ctaD PE=1 SV=1	0	FALSE	24.216	6	2	20	2	1	583	64.7	8.05	43.8	2	0.376			0.156276			651160			244533			High	High	High	High	Peak Found	High
FALSE	High	Master Protein	A0R3N3	MSMEG_5534	pcrA	ATP-dependent DNA helicase OS=Mycolicibacterium smegmatis (strain ATCC 700084 / mc(2)155) OX=246196 GN=pcrA PE=3 SV=1	0	FALSE	24.216	7	5	12	5	1	783	86.6	5.33	23.02	5	1.055	1.397	0.552	0.997212	0.787742	0.778206	766784	981117	1.42939e+06	809197	1.37023e+06	789304	High	High	High	High	High	High
FALSE	High	Master Protein	A0QSM3	MSMEG_1529	MSMEG_1529	Cutinase OS=Mycolicibacterium smegmatis (strain ATCC 700084 / mc(2)155) OX=246196 GN=MSMEG_1529 PE=3 SV=1	0	FALSE	24.215	32	5	29	5	1	211	21.1	5.2	54.76	5	0.9	1.871	1.132	0.948709	0.62237	0.968798	8.49515e+06	9.79461e+06	7.34975e+06	7.64474e+06	1.83217e+07	8318510	High	High	High	High	High	High
FALSE	High	Master Protein	A0R215	MSMEG_4951	rpmE	Large ribosomal subunit protein bL31 OS=Mycolicibacterium smegmatis (strain ATCC 700084 / mc(2)155) OX=246196 GN=rpmE PE=1 SV=1	0	FALSE	24.001	31	1	3	1	1	75	8.3	9.45	11.44	1													High	Not Found	Not Found	Not Found	Not Found	Not Found
FALSE	High	Master Protein	A0R632	MSMEG_6407	MSMEG_6407	Cof-like hydrolase OS=Mycolicibacterium smegmatis (strain ATCC 700084 / mc(2)155) OX=246196 GN=MSMEG_6407 PE=4 SV=1	0	FALSE	23.905	8	1	5	1	1	274	28.3	4.74	7.85	1	1.544		1.528	0.838672		0.847389	182083		155495	281197		237603	High	Not Found	High	High	Not Found	High
FALSE	High	Master Protein	A0R6P9	MSMEG_6628	MSMEG_6628	Transcriptional regulator, TetR family protein OS=Mycolicibacterium smegmatis (strain ATCC 700084 / mc(2)155) OX=246196 GN=MSMEG_6628 PE=4 SV=1	0	FALSE	23.883	26	6	31	6	1	203	22.5	9.45	52.53	6	4.491	0.903	0.106	0.028942	0.964503	0.0296317	785834	3.58381e+06	6.99035e+06	3.52912e+06	3.23638e+06	738102	High	High	High	High	High	High
FALSE	High	Master Protein	A0QXZ5	MSMEG_3479	tpx	Thiol peroxidase OS=Mycolicibacterium smegmatis (strain ATCC 700084 / mc(2)155) OX=246196 GN=tpx PE=3 SV=1	0	FALSE	23.841	46	4	14	4	1	164	16.8	4.51	26.94	4	0.882	100	0.043	0.939536	3.40992e-17	0.000907402	829213		2.52549e+06	731398	1.53885e+06	107886	High	High	High	High	High	High
FALSE	High	Master Protein	A0QV10	MSMEG_2408	MSMEG_2408	Aldo-keto reductase MSMEG_2408/MSMEI_2347 OS=Mycolicibacterium smegmatis (strain ATCC 700084 / mc(2)155) OX=246196 GN=MSMEG_2408 PE=1 SV=1	0	FALSE	23.562	26	6	64	6	1	275	30.2	5.22	94.93	6	1.495	0.758	0.917	0.859228	0.983606	0.98871	7.3223e+06	9.75277e+06	7.75068e+06	1.09473e+07	7.39149e+06	7.10769e+06	High	High	High	High	High	High
FALSE	High	Master Protein	A0QZ16	MSMEG_3863	MSMEG_3863	Pyridoxamine 5'-phosphate oxidase family protein OS=Mycolicibacterium smegmatis (strain ATCC 700084 / mc(2)155) OX=246196 GN=MSMEG_3863 PE=4 SV=1	0	FALSE	23.547	31	4	25	4	1	130	14.3	9.88	38.16	4	2.553	0.229	27.335	0.314875	0.359399	0.000370883	1.08484e+06	1.60734e+06	155333	2.76945e+06	368308	4.24596e+06	High	High	High	High	High	High
FALSE	High	Master Protein	A0R097	MSMEG_4308	MSMEG_4308	5'-nucleotidase OS=Mycolicibacterium smegmatis (strain ATCC 700084 / mc(2)155) OX=246196 GN=MSMEG_4308 PE=4 SV=1	0	FALSE	23.508	12	2	14	2	1	230	24.2	5.02	39.49	2	0.662	0.01	100	0.715784	3.40992e-17	3.42506e-17	1.13737e+06	805109		753113		729750	High	High	High	High	Not Found	High
FALSE	High	Master Protein	A0QYF5	MSMEG_3640	glcB	Malate synthase G OS=Mycolicibacterium smegmatis (strain ATCC 700084 / mc(2)155) OX=246196 GN=glcB PE=3 SV=1	0	FALSE	23.496	8	5	16	5	1	721	78.2	4.88	29.51	5	0.619	0.199	0.861	0.654397	0.285181	0.968798	2.52896e+07	3.9489e+07	2.20111e+07	1.56562e+07	7.87351e+06	1.89451e+07	High	High	High	High	High	High
FALSE	High	Master Protein	A0QNF2	MSMEG_0020	MSMEG_0020	Periplasmic binding protein OS=Mycolicibacterium smegmatis (strain ATCC 700084 / mc(2)155) OX=246196 GN=MSMEG_0020 PE=3 SV=1	0	FALSE	23.496	23	5	39	5	1	315	34	4.37	64.76	5	1.507	2.173	1.126	0.849856	0.524892	0.968798	6.07393e+07	8.31061e+07	8.38594e+07	9.15373e+07	1.80557e+08	9.44047e+07	High	High	High	High	High	High
FALSE	High	Master Protein	A0QX32	MSMEG_3155	MSMEG_3155	Band 7 protein OS=Mycolicibacterium smegmatis (strain ATCC 700084 / mc(2)155) OX=246196 GN=MSMEG_3155 PE=3 SV=1	0	FALSE	23.466	11	4	26	4	1	408	44	5.24	61.87	4	0.079	1.341	0.454	3.28596e-06	0.80751	0.660869	5587419	3.28144e+06	6122637	441484	4.4006e+06	2.78107e+06	High	High	High	High	High	High
FALSE	High	Master Protein	A0QVP8	MSMEG_2649	truB	tRNA pseudouridine synthase B OS=Mycolicibacterium smegmatis (strain ATCC 700084 / mc(2)155) OX=246196 GN=truB PE=3 SV=1	0	FALSE	23.366	25	6	13	6	1	303	32.4	6.27	19.64	6	0.902	0.017	0.864	0.948709	3.67251e-05	0.968798	545082	2.08142e+06	705783	491710	35240.2	609717	High	High	High	Peak Found	Peak Found	High
FALSE	High	Master Protein	A0R3P3	MSMEG_5544	MSMEG_5544	Oxidoreductase, short chain dehydrogenase/reductase family protein OS=Mycolicibacterium smegmatis (strain ATCC 700084 / mc(2)155) OX=246196 GN=MSMEG_5544 PE=3 SV=1	0	FALSE	23.275	19	4	10	4	1	249	26.7	9.14	23.61	4	1.041	1.82	1.147	0.99365	0.638561	0.966488	2.21558e+06	1.39811e+06	2796667	2.30726e+06	2.54512e+06	3.20741e+06	High	Peak Found	High	High	High	High
FALSE	High	Master Protein	A0R2V2	MSMEG_5244	MSMEG_5244	Two component transcriptional regulatory protein devr OS=Mycolicibacterium smegmatis (strain ATCC 700084 / mc(2)155) OX=246196 GN=MSMEG_5244 PE=4 SV=1	0	FALSE	23.168	23	4	19	4	1	211	22.9	5.74	26.99	4	0.185	0.01	0.506	0.00369962	3.40992e-17	0.72617	1.55503e+06	1.13551e+06	1.08013e+06	288141		546104	High	High	High	High	Not Found	High
FALSE	High	Master Protein	A0QR51	MSMEG_0987	MSMEG_0987	Transmembrane protein OS=Mycolicibacterium smegmatis (strain ATCC 700084 / mc(2)155) OX=246196 GN=MSMEG_0987 PE=4 SV=1	0	FALSE	23.155	19	1	20	1	1	123	13	9.8	51.91	1	0.589	0.01	0.264	0.60067	3.40992e-17	0.310497	872431	208101	945962	513763		250067	High	High	High	High	High	High
FALSE	High	Master Protein	A0QSX4	MSMEG_1635	MSMEG_1635	Nitroreductase family protein OS=Mycolicibacterium smegmatis (strain ATCC 700084 / mc(2)155) OX=246196 GN=MSMEG_1635 PE=3 SV=1	0	FALSE	23.154	17	4	28	4	1	213	23.8	5.99	57.73	4	1.402	0.347	1.18	0.904667	0.618511	0.957184	4.53907e+06	5.09399e+06	4.74508e+06	6.36277e+06	1.76758e+06	5599816	High	High	High	High	High	High
FALSE	High	Master Protein	A0QYH8	MSMEG_3663	MSMEG_3663	Oxidoreductase OS=Mycolicibacterium smegmatis (strain ATCC 700084 / mc(2)155) OX=246196 GN=MSMEG_3663 PE=4 SV=1	0	FALSE	23.114	20	6	15	6	1	471	51.8	6.37	27.7	6		2.712	1.243		0.392936	0.934046		915595	1.64419e+06		2.48265e+06	2.04407e+06	Peak Found	High	High	High	High	High
FALSE	High	Master Protein	A0QQJ3	MSMEG_0775	MSMEG_0775	Metallo-beta-lactamase superfamily protein OS=Mycolicibacterium smegmatis (strain ATCC 700084 / mc(2)155) OX=246196 GN=MSMEG_0775 PE=4 SV=1	0	FALSE	23.076	19	4	10	4	1	248	26.6	6.58	20.68	4	100	2.619	3.339	5.40678e-17	0.413372	0.351087		1.02723e+06	2.07701e+06	1.22356e+06	2.69013e+06	6.93439e+06	Peak Found	Peak Found	High	Peak Found	High	High
FALSE	High	Master Protein	A0R6U3	MSMEG_6673	MSMEG_6673	amidase OS=Mycolicibacterium smegmatis (strain ATCC 700084 / mc(2)155) OX=246196 GN=MSMEG_6673 PE=4 SV=1	0	FALSE	22.627	14	5	16	5	1	489	51.7	5.53	28.71	5	9.829	1.454	2.978	0.000130316	0.774856	0.424807	136158	835640	623971	1.33826e+06	1.21483e+06	1.85848e+06	Peak Found	High	High	High	High	High
FALSE	High	Master Protein	A0R3F3	MSMEG_5452	MSMEG_5452	DUF5642 domain-containing protein OS=Mycolicibacterium smegmatis (strain ATCC 700084 / mc(2)155) OX=246196 GN=MSMEG_5452 PE=1 SV=1	0	FALSE	22.614	17	3	13	3	1	225	23.7	5.05	38.24	3	0.756	0.905	0.484	0.839859	0.96404	0.703538	178205	711488	1.08551e+06	134811	644088	525722	High	High	High	High	High	Peak Found
FALSE	High	Master Protein	A0QUX0	MSMEG_2365	gatA	Glutamyl-tRNA(Gln) amidotransferase subunit A OS=Mycolicibacterium smegmatis (strain ATCC 700084 / mc(2)155) OX=246196 GN=gatA PE=3 SV=1	0	FALSE	22.568	10	3	16	3	1	494	51.2	5.2	29.76	3	3.141	0.972	0.053	0.149273	0.956063	0.00223693	308875	1.88279e+06	2.64293e+06	970086	1.83077e+06	139294	High	High	High	High	High	High
FALSE	High	Master Protein	A0QNG2	MSMEG_0030	pknA	non-specific serine/threonine protein kinase OS=Mycolicibacterium smegmatis (strain ATCC 700084 / mc(2)155) OX=246196 GN=pknA PE=4 SV=1	0	FALSE	22.562	15	5	34	5	1	419	44.6	9.69	54.64	5	1.218	0.554	1.949	0.963596	0.882981	0.713218	2.01214e+06	2.10524e+06	1.40973e+06	2.4503e+06	1.16538e+06	2747048	High	High	High	High	High	High
FALSE	High	Master Protein	A0QUD0	MSMEG_2164	MSMEG_2164	Transcriptional regulator, putative OS=Mycolicibacterium smegmatis (strain ATCC 700084 / mc(2)155) OX=246196 GN=MSMEG_2164 PE=4 SV=1	0	FALSE	22.542	15	3	7	3	1	244	26.9	6.02	13.12	3		0.01	100		3.40992e-17	3.42506e-17		320175				251653	Not Found	High	High	Not Found	High	High
FALSE	High	Master Protein	A0R7J1	MSMEG_6935	MSMEG_6935	N-acetylmuramoyl-L-alanine amidase OS=Mycolicibacterium smegmatis (strain ATCC 700084 / mc(2)155) OX=246196 GN=MSMEG_6935 PE=4 SV=1	0	FALSE	22.536	14	5	13	5	1	396	42.8	7.11	23.6	5	2.454	0.01	0.107	0.353207	3.40992e-17	0.031199	625081	1.8944e+06	2243725	1.53403e+06		240888	High	High	High	High	Not Found	High
FALSE	High	Master Protein	A0QVX8	MSMEG_2733	MSMEG_2733	Uncharacterized protein OS=Mycolicibacterium smegmatis (strain ATCC 700084 / mc(2)155) OX=246196 GN=MSMEG_2733 PE=4 SV=1	0	FALSE	22.47	17	3	27	3	1	228	22.6	4.79	62.18	3	1.875	0.489	0.828	0.656909	0.80751	0.966488	1979987	5.77783e+06	3243060	3.71276e+06	2.82314e+06	2.68586e+06	High	High	High	High	High	High
FALSE	High	Master Protein	A0QS91	MSMEG_1393	MSMEG_1393	Threonine rich protein OS=Mycolicibacterium smegmatis (strain ATCC 700084 / mc(2)155) OX=246196 GN=MSMEG_1393 PE=4 SV=1	0	FALSE	22.419	33	3	13	3	1	136	13.6	5.41	25.81	3	0.368	1.575	1.37	0.14503	0.740598	0.895908	607379	211872	233774	223713	333700	320338	High	High	High	High	High	High
FALSE	High	Master Protein	A0QP15	MSMEG_0238	MSMEG_0238	O-acetylhomoserine/O-acetylserine sulfhydrylase OS=Mycolicibacterium smegmatis (strain ATCC 700084 / mc(2)155) OX=246196 GN=MSMEG_0238 PE=4 SV=1	0	FALSE	22.298	26	3	25	3	1	156	17.4	8.15	60.41	3	0.782	100	0.213	0.861579	3.40992e-17	0.200159	659902		3.32477e+06	516351	230191	709533	High	High	High	High	High	High
FALSE	High	Master Protein	A0R607	MSMEG_6382	dprE1	Decaprenylphosphoryl-beta-D-ribose oxidase OS=Mycolicibacterium smegmatis (strain ATCC 700084 / mc(2)155) OX=246196 GN=dprE1 PE=1 SV=2	0	FALSE	22.232	7	2	13	2	1	460	50.3	6.98	29.61	2	0.597	0.01	100	0.616695	3.40992e-17	3.42506e-17	650813	742216		388365		308109	High	High	Not Found	High	Not Found	High
FALSE	High	Master Protein	A0R481	MSMEG_5736	MSMEG_5736	Cyclase/dehydrase OS=Mycolicibacterium smegmatis (strain ATCC 700084 / mc(2)155) OX=246196 GN=MSMEG_5736 PE=4 SV=1	0	FALSE	22.214	38	5	11	5	1	146	16.1	5.67	10.44	5	0.753	1.672	0.711	0.838672	0.703582	0.901682	966717	420938	2.50273e+06	727807	703619	1.77861e+06	High	Peak Found	High	High	High	High
FALSE	High	Master Protein	O85501	MSMEG_4627	ndk	Nucleoside diphosphate kinase OS=Mycolicibacterium smegmatis (strain ATCC 700084 / mc(2)155) OX=246196 GN=ndk PE=1 SV=1	0	FALSE	22.042	37	4	19	4	1	139	14.9	5.54	30.58	4	1.204	0.932	0.575	0.968365	0.96404	0.800968	1.18916e+06	683387	749896	1.43117e+06	636929	431398	High	High	High	High	High	High
FALSE	High	Master Protein	A0QQ56	MSMEG_0633	MSMEG_0633	PAP2 superfamily protein OS=Mycolicibacterium smegmatis (strain ATCC 700084 / mc(2)155) OX=246196 GN=MSMEG_0633 PE=4 SV=1	0	FALSE	21.998	9	2	6	2	1	487	51.9	8.18	15.23	2	0.337		100	0.101365		3.42506e-17	569077			191779		1.254e+06	High	Not Found	Not Found	High	Not Found	High
FALSE	High	Master Protein	A0R727	MSMEG_6757	MSMEG_6757	Glycerol operon regulatory protein OS=Mycolicibacterium smegmatis (strain ATCC 700084 / mc(2)155) OX=246196 GN=MSMEG_6757 PE=4 SV=1	0	FALSE	21.936	26	6	24	6	1	253	26.8	7.31	42.77	6	1.12	0.087	5.306	0.99365	0.0352395	0.135706	2.56119e+06	2.7335e+06	876872	2.86747e+06	239116	4.65247e+06	High	High	High	High	High	High
FALSE	High	Master Protein	A0QQU1	MSMEG_0877	MSMEG_0877	Dihydrodipicolinate synthase OS=Mycolicibacterium smegmatis (strain ATCC 700084 / mc(2)155) OX=246196 GN=MSMEG_0877 PE=3 SV=1	0	FALSE	21.907	26	6	19	6	1	310	31.9	5.19	25.98	6	1.676	1.272	0.769	0.764831	0.841021	0.933174	2.25559e+06	2.85561e+06	3602876	3.78073e+06	3.63267e+06	2.77079e+06	High	High	High	High	Peak Found	High
FALSE	High	Master Protein	A0QQZ8	MSMEG_0933	mshA	D-inositol 3-phosphate glycosyltransferase OS=Mycolicibacterium smegmatis (strain ATCC 700084 / mc(2)155) OX=246196 GN=mshA PE=1 SV=1	0	FALSE	21.871	15	4	9	4	1	434	45.9	6.54	14.94	4	100	1.927	0.01	5.40678e-17	0.611114	3.42506e-17		198752	852178	68173.3	383051		High	Peak Found	High	High	High	High
FALSE	High	Master Protein	A0QZ42	MSMEG_3890	pafA	Pup--protein ligase OS=Mycolicibacterium smegmatis (strain ATCC 700084 / mc(2)155) OX=246196 GN=pafA PE=1 SV=1	0	FALSE	21.828	13	6	24	6	1	452	51.3	6.92	35.13	6	100	0.927	0.732	5.40678e-17	0.96404	0.914849		1.78705e+06	634181	1.24181e+06	1.65632e+06	464389	High	High	High	High	High	High
FALSE	High	Master Protein	A0QR50	MSMEG_0986	MSMEG_0986	RemM protein OS=Mycolicibacterium smegmatis (strain ATCC 700084 / mc(2)155) OX=246196 GN=MSMEG_0986 PE=4 SV=1	0	FALSE	21.82	17	2	17	2	1	242	25.9	6.35	46.55	2	0.752	0.159	6.059	0.837942	0.178437	0.096845	3.68659e+06	3.52231e+06	905393	2.7705e+06	561417	5.48574e+06	High	High	High	High	High	High
FALSE	High	Master Protein	A0QVA7	MSMEG_2506	MSMEG_2506	Carboxyvinyl-carboxyphosphonate phosphorylmutase OS=Mycolicibacterium smegmatis (strain ATCC 700084 / mc(2)155) OX=246196 GN=MSMEG_2506 PE=4 SV=1	0	FALSE	21.772	18	5	26	5	1	289	30.6	4.91	27.38	5	1.938	1.24	1.32	0.623279	0.851293	0.913022	803041	734338	3.17001e+06	1.55619e+06	910620	4.18396e+06	High	High	High	High	High	High
FALSE	High	Master Protein	A0R6G7	MSMEG_6542	MSMEG_6542	B12 binding domain protein OS=Mycolicibacterium smegmatis (strain ATCC 700084 / mc(2)155) OX=246196 GN=MSMEG_6542 PE=4 SV=1	0	FALSE	21.678	16	4	12	4	1	365	38.9	5.52	27.68	4	1.004	0.01	100	0.985275	3.40992e-17	3.42506e-17	377225	406346		378878		413808	High	High	High	High	Not Found	High
FALSE	High	Master Protein	A0QZJ0	MSMEG_4042	MSMEG_4042	Transcriptional regulator, GntR family protein OS=Mycolicibacterium smegmatis (strain ATCC 700084 / mc(2)155) OX=246196 GN=MSMEG_4042 PE=4 SV=1	0	FALSE	21.611	21	5	30	5	1	252	28.2	6.07	66.4	5	2.362	3.078	1.075	0.3927	0.318319	0.982785	6.21077e+07	4.80085e+07	9.55361e+07	1.46668e+08	1.47754e+08	1.0266e+08	High	High	High	High	High	High
FALSE	High	Master Protein	A0QVN5	MSMEG_2636	MSMEG_2636	Regulatory protein, LacI OS=Mycolicibacterium smegmatis (strain ATCC 700084 / mc(2)155) OX=246196 GN=MSMEG_2636 PE=4 SV=1	0	FALSE	21.407	17	5	18	5	1	343	36.1	6.19	24.03	5	1.425	1.392	0.32	0.897512	0.787742	0.422485	4.93186e+06	5.90871e+06	9.00938e+06	7.02843e+06	8.22468e+06	2.88705e+06	High	High	High	High	High	High
FALSE	High	Master Protein	A0QSG5	MSMEG_1471	rplR	Large ribosomal subunit protein uL18 OS=Mycolicibacterium smegmatis (strain ATCC 700084 / mc(2)155) OX=246196 GN=rplR PE=1 SV=1	0	FALSE	21.332	35	5	108	5	1	127	13.7	11.08	219.71	5	1.816	1.759	0.957	0.69099	0.663199	0.994749	1.06905e+07	1.40308e+07	1.51641e+07	1.94181e+07	2.46834e+07	1.45124e+07	High	High	High	High	High	High
FALSE	High	Master Protein	A0R753	MSMEG_6783	MSMEG_6783	Integral membrane protein OS=Mycolicibacterium smegmatis (strain ATCC 700084 / mc(2)155) OX=246196 GN=MSMEG_6783 PE=4 SV=1	0	FALSE	21.229	22	6	14	6	1	330	35.5	4.69	23.79	6	1.059	0.239	0.604	0.997212	0.38788	0.826263	7.02004e+07	1.54751e+08	7.95836e+07	7.43189e+07	3.69469e+07	4.80957e+07	High	High	High	High	Peak Found	High
FALSE	High	Master Protein	A0QTP1	MSMEG_1913	ybaK	Cys-tRNA(Pro)/Cys-tRNA(Cys) deacylase OS=Mycolicibacterium smegmatis (strain ATCC 700084 / mc(2)155) OX=246196 GN=ybaK PE=3 SV=1	0	FALSE	21.213	36	5	29	5	1	163	16.5	8.18	59.86	5	1.25	0.415	1.031	0.955353	0.740598	0.993335	1.08618e+06	3.39803e+06	2.25001e+06	1.35814e+06	1.41073e+06	2.31904e+06	High	High	High	High	High	High
FALSE	High	Master Protein	A0R1B3	MSMEG_4690	pepN	Aminopeptidase N OS=Mycolicibacterium smegmatis (strain ATCC 700084 / mc(2)155) OX=246196 GN=pepN PE=3 SV=1	0	FALSE	21.195	8	6	17	6	1	860	94	4.82	21.79	6		100	0.055		3.40992e-17	0.00262184			1.73687e+06		3.3199e+06	95105.9	High	High	High	High	High	High
FALSE	High	Master Protein	A0QQS6	MSMEG_0861	psd	Phosphatidylserine decarboxylase proenzyme OS=Mycolicibacterium smegmatis (strain ATCC 700084 / mc(2)155) OX=246196 GN=psd PE=3 SV=1	0	FALSE	21.141	16	3	19	3	1	232	24.8	10.1	54.72	3	1.534	1.103	1.417	0.842854	0.90925	0.877978	3.05728e+06	4.99102e+06	4.89647e+06	4.68973e+06	5.50424e+06	6.93589e+06	High	High	High	High	High	High
FALSE	High	Master Protein	A0QVL5	MSMEG_2616	cobO	Cob(I)alamin adenosyltransferase OS=Mycolicibacterium smegmatis (strain ATCC 700084 / mc(2)155) OX=246196 GN=cobO PE=4 SV=1	0	FALSE	21.098	15	3	20	3	1	197	21.9	7.78	39.9	3	1.282	0.688	0.412	0.949729	0.961858	0.594038	1.27718e+06	2.48456e+06	3.5329e+06	1.63773e+06	1.709e+06	1.45611e+06	High	High	High	High	High	High
FALSE	High	Master Protein	A0QNM9	MSMEG_0100	MSMEG_0100	Phosphotyrosine protein phosphatase ptpb OS=Mycolicibacterium smegmatis (strain ATCC 700084 / mc(2)155) OX=246196 GN=MSMEG_0100 PE=4 SV=1	0	FALSE	21.03	21	5	34	5	1	268	29.3	4.98	67.64	5	1.714	1.174	0.921	0.744334	0.884068	0.98871	1.98945e+06	983296	957846	3.41041e+06	1.15396e+06	882119	High	High	High	High	High	High
FALSE	High	Master Protein	A0R773	MSMEG_6804	MSMEG_6804	Sugar ABC transporter substrate-binding protein OS=Mycolicibacterium smegmatis (strain ATCC 700084 / mc(2)155) OX=246196 GN=MSMEG_6804 PE=3 SV=1	0	FALSE	21.018	8	1	8	1	1	332	34	4.81	27.85	1	0.916	0.01	100	0.951647	3.40992e-17	3.42506e-17	976147	1.24349e+06		893935		597626	High	High	High	High	Not Found	High
FALSE	High	Master Protein	A0R2C0	MSMEG_5058	MSMEG_5058	ABC transporter, ATP-binding protein SugC OS=Mycolicibacterium smegmatis (strain ATCC 700084 / mc(2)155) OX=246196 GN=MSMEG_5058 PE=1 SV=1	0	FALSE	20.971	14	5	27	5	1	406	43.6	5.16	41.17	5	0.853	1.183	1.344	0.923374	0.882464	0.903741	1.32063e+06	197530	975863	1.12682e+06	233676	1.31138e+06	High	High	High	High	High	High
FALSE	High	Master Protein	A0QZM9	MSMEG_4085	MSMEG_4085	Nitrilotriacetate monooxygenase component A OS=Mycolicibacterium smegmatis (strain ATCC 700084 / mc(2)155) OX=246196 GN=MSMEG_4085 PE=3 SV=1	0	FALSE	20.755	15	5	14	5	1	427	46.8	6.9	13.97	5	0.933	0.115	7.688	0.955353	0.0790999	0.0490612	1.13643e+06	1.1506e+06	204575	1.05988e+06	132528	1.57282e+06	High	High	High	High	Peak Found	High
FALSE	High	Master Protein	A0QPI4	MSMEG_0409	MSMEG_0409	Condensation domain protein OS=Mycolicibacterium smegmatis (strain ATCC 700084 / mc(2)155) OX=246196 GN=MSMEG_0409 PE=4 SV=1	0	FALSE	20.657	9	4	21	4	1	473	51.7	5.05	55.13	4	1.069	0.712	0.085	0.997212	0.96404	0.0144535	1.34385e+06	3.57969e+06	2.23416e+07	1.43627e+06	2.54774e+06	1.90712e+06	High	High	High	High	High	High
FALSE	High	Master Protein	A0R344	MSMEG_5338	MSMEG_5338	Regulatory protein, MarR OS=Mycolicibacterium smegmatis (strain ATCC 700084 / mc(2)155) OX=246196 GN=MSMEG_5338 PE=4 SV=1	0	FALSE	20.575	25	4	17	4	1	142	15.7	7.31	36.96	4	1.239	0.01	11.181	0.95658	2.0668e-06	0.0146824	7.73725e+06	4.82847e+06	1.81965e+06	9.58266e+06	48705	2.03456e+07	High	High	High	High	Peak Found	High
FALSE	High	Master Protein	A0R7J4	MSMEG_6939	MSMEG_6939	Soj family protein OS=Mycolicibacterium smegmatis (strain ATCC 700084 / mc(2)155) OX=246196 GN=MSMEG_6939 PE=4 SV=1	0	FALSE	20.556	12	4	38	4	1	323	35	5.69	80.53	4	1.521	0.776	0.996	0.843849	0.990057	0.994749	2.2321e+06	3177632	3.66752e+06	3.39538e+06	2.46577e+06	3.65337e+06	High	High	High	High	High	High
FALSE	High	Master Protein	A0QR13	MSMEG_0948	MSMEG_0948	UPF0336 protein MSMEG_0948 OS=Mycolicibacterium smegmatis (strain ATCC 700084 / mc(2)155) OX=246196 GN=MSMEG_0948 PE=3 SV=1	0	FALSE	20.544	27	3	25	3	1	177	19.6	5.1	43.11	3	0.491	0.772	100	0.387089	0.989406	3.42506e-17	2.76622e+06	514242		1.35796e+06	396945	2.93565e+06	High	High	High	High	High	High
FALSE	High	Master Protein	A0R595	MSMEG_6112	MSMEG_6112	Hydrolase OS=Mycolicibacterium smegmatis (strain ATCC 700084 / mc(2)155) OX=246196 GN=MSMEG_6112 PE=4 SV=1	0	FALSE	20.492	13	4	12	4	1	357	38.9	7.15	30.93	4	0.01	0.524	0.453	5.40678e-17	0.850288	0.660535	494256	1.31305e+06	2.77756e+06		687413	1.2591e+06	High	High	High	Not Found	High	High
FALSE	High	Master Protein	A0QQY3	MSMEG_0918	MSMEG_0918	Transcriptional regulator, XRE family protein OS=Mycolicibacterium smegmatis (strain ATCC 700084 / mc(2)155) OX=246196 GN=MSMEG_0918 PE=4 SV=1	0	FALSE	20.379	35	4	26	4	1	142	15.3	4.65	62.7	4	2.21	1.075	1.537	0.47049	0.919796	0.845653	1.65614e+06	2.90288e+06	2.07881e+06	3.65929e+06	3.1203e+06	3.19573e+06	High	High	High	High	High	High
FALSE	High	Master Protein	A0R018	MSMEG_4229	murD	UDP-N-acetylmuramoylalanine--D-glutamate ligase OS=Mycolicibacterium smegmatis (strain ATCC 700084 / mc(2)155) OX=246196 GN=murD PE=3 SV=1	0	FALSE	20.304	10	4	12	4	1	493	49.5	4.96	25.1	4	0.517	0.691	0.56	0.444587	0.961858	0.789167	1.86207e+06	2.47112e+06	2.69229e+06	962720	1.70682e+06	1507766	High	High	High	Peak Found	High	High
FALSE	High	Master Protein	A0R3I8	MSMEG_5488	mprA	Response regulator MprA OS=Mycolicibacterium smegmatis (strain ATCC 700084 / mc(2)155) OX=246196 GN=mprA PE=1 SV=1	0	FALSE	20.269	19	4	12	4	1	230	25.8	5.2	22.34	4	0.081	0.01	0.039	4.27454e-06	3.40992e-17	0.000611178	1.35633e+06	2.33673e+06	3.90141e+06	110130		152599	High	High	High	High	Not Found	High
FALSE	High	Master Protein	A0QVX6	MSMEG_2731	MSMEG_2731	Uncharacterized protein MSMEG_2731/MSMEI_2664 OS=Mycolicibacterium smegmatis (strain ATCC 700084 / mc(2)155) OX=246196 GN=MSMEG_2731 PE=1 SV=1	0	FALSE	20.196	11	4	7	4	1	454	49.7	7.59	12.45	4		7.373	0.089		0.0365384	0.0167339		178451	929123		1.31568e+06	82959.9	High	Peak Found	High	High	High	Peak Found
FALSE	High	Master Protein	A0QNG5	MSMEG_0033	MSMEG_0033	protein-serine/threonine phosphatase OS=Mycolicibacterium smegmatis (strain ATCC 700084 / mc(2)155) OX=246196 GN=MSMEG_0033 PE=4 SV=1	0	FALSE	20.106	11	6	17	6	1	512	53.3	5.25	11.76	6	1.137	0.227	0.409	0.989488	0.355345	0.589781	650529	1.58888e+06	1.02116e+06	739855	360626	417711	High	High	High	High	High	High
FALSE	High	Master Protein	A0QSZ4	MSMEG_1655	MSMEG_1655	Hydrolase, alpha/beta fold family protein, putative OS=Mycolicibacterium smegmatis (strain ATCC 700084 / mc(2)155) OX=246196 GN=MSMEG_1655 PE=4 SV=1	0	FALSE	20.087	20	5	14	5	1	279	30.9	7.49	24.2	5	2.998	0.01	100	0.178453	3.40992e-17	3.42506e-17	399638	478447		1.19803e+06		2.50853e+06	Peak Found	High	High	High	High	High
FALSE	High	Master Protein	A0QW14	MSMEG_2771	MSMEG_2771	Trk system potassium uptake protein TrkA OS=Mycolicibacterium smegmatis (strain ATCC 700084 / mc(2)155) OX=246196 GN=MSMEG_2771 PE=4 SV=1	0	FALSE	20.065	20	4	18	4	1	224	23.9	5.48	32.85	4	0.371	0.436	0.399	0.149273	0.764389	0.575396	2.16159e+06	3.12537e+06	4.01284e+06	802650	1.36349e+06	1.60031e+06	High	High	High	High	High	High
FALSE	High	Master Protein	A0QVI7	MSMEG_2588	cobQ	Cobyric acid synthase OS=Mycolicibacterium smegmatis (strain ATCC 700084 / mc(2)155) OX=246196 GN=cobQ PE=3 SV=1	0	FALSE	20.051	11	4	11	4	1	496	52.1	5.59	19.91	4	0.9	0.035	3.06	0.948709	0.00111552	0.406271	7.44126e+06	7.19332e+06	556790	6.70034e+06	248890	1.70389e+06	High	High	High	High	High	High
FALSE	High	Master Protein	A0QYH0	MSMEG_3655	MSMEG_3655	ABC transporter, permease/ATP-binding protein OS=Mycolicibacterium smegmatis (strain ATCC 700084 / mc(2)155) OX=246196 GN=MSMEG_3655 PE=4 SV=1	0	FALSE	19.988	11	6	9	6	1	641	71.6	6.48	18.13	6													High	High	High	Peak Found	Peak Found	High
FALSE	High	Master Protein	A0R2F0	MSMEG_5088	MSMEG_5088	Tetratricopeptide repeat family protein OS=Mycolicibacterium smegmatis (strain ATCC 700084 / mc(2)155) OX=246196 GN=MSMEG_5088 PE=4 SV=1	0	FALSE	19.977	10	6	11	6	1	691	72.7	5.71	9.12	6	0.01	0.452	0.366	5.40678e-17	0.778101	0.523727	663109	1.14455e+06	1.70894e+06		517365	625723	High	High	High	Not Found	High	High
FALSE	High	Master Protein	A0QND6	MSMEG_0001	dnaN	Beta sliding clamp OS=Mycolicibacterium smegmatis (strain ATCC 700084 / mc(2)155) OX=246196 GN=dnaN PE=1 SV=1	0	FALSE	19.974	13	4	21	4	1	397	41.3	4.84	41.33	4	0.832	0.175	2.207	0.904667	0.219452	0.631093	2.28695e+06	2.97401e+06	1.4069e+06	1.9017e+06	519007	3.10496e+06	High	High	High	High	High	High
FALSE	High	Master Protein	A0R0I6	MSMEG_4399	MSMEG_4399	Mucin OS=Mycolicibacterium smegmatis (strain ATCC 700084 / mc(2)155) OX=246196 GN=MSMEG_4399 PE=4 SV=1	0	FALSE	19.968	33	3	14	3	1	125	13.1	5.55	28.89	3	0.09	0.915	0.202	1.13334e-05	0.96404	0.176761	5.22728e+06	3.08676e+06	3.13394e+06	470360	2.8257e+06	634201	High	High	High	High	High	High
FALSE	High	Master Protein	A0R613	MSMEG_6388	MSMEG_6388	Probable arabinosyltransferase B OS=Mycolicibacterium smegmatis (strain ATCC 700084 / mc(2)155) OX=246196 GN=MSMEG_6388 PE=1 SV=1	0	FALSE	19.954	5	4	15	4	1	1080	115.4	7.85	20.4	4	0.86	1.352	0.452	0.923374	0.804374	0.659482	638883	505809	1.44159e+06	549591	683700	651375	High	High	High	High	High	High
FALSE	High	Master Protein	A0QYT3	MSMEG_3777	pheT	Phenylalanine--tRNA ligase beta subunit OS=Mycolicibacterium smegmatis (strain ATCC 700084 / mc(2)155) OX=246196 GN=pheT PE=3 SV=1	0	FALSE	19.949	9	6	10	6	1	832	88.6	4.93	14.07	6		0.612	0.01		0.922277	3.42506e-17		1.30745e+06	1.09196e+06		800165		Not Found	High	High	Not Found	High	High
FALSE	High	Master Protein	A0R1D7	MSMEG_4715	MSMEG_4715	Acyl-CoA dehydrogenase OS=Mycolicibacterium smegmatis (strain ATCC 700084 / mc(2)155) OX=246196 GN=MSMEG_4715 PE=3 SV=1	0	FALSE	19.894	16	4	13	4	1	387	41.3	5.06	26.53	4	100	0.493	0.01	5.40678e-17	0.812283	3.42506e-17		1.17312e+06	549658	609921	578765		Peak Found	High	High	High	High	Peak Found
FALSE	High	Master Protein	Q3L887	MSMEG_0406	fadE5	Broad-specificity linear acyl-CoA dehydrogenase FadE5 OS=Mycolicibacterium smegmatis (strain ATCC 700084 / mc(2)155) OX=246196 GN=fadE5 PE=1 SV=1	0	FALSE	19.77	6	4	17	4	1	611	66.5	5.15	18.01	4	1.061	0.545	0.47	0.997212	0.876365	0.686081	1.13762e+06	1.30671e+06	1.58802e+06	1.20644e+06	712727	747018	High	High	High	High	High	High
FALSE	High	Master Protein	A0QWF0	MSMEG_2919	MSMEG_2919	2-dehydropantoate 2-reductase OS=Mycolicibacterium smegmatis (strain ATCC 700084 / mc(2)155) OX=246196 GN=MSMEG_2919 PE=4 SV=1	0	FALSE	19.72	18	4	14	4	1	333	35	6.37	19.77	4	0.788	1.086	0.2	0.866104	0.912787	0.173067	267358	927009	1.04375e+06	210556	1.0067e+06	209044	High	High	High	High	High	High
FALSE	High	Master Protein	A0QW04	MSMEG_2762	MSMEG_2762	Inositol-1-monophosphatase OS=Mycolicibacterium smegmatis (strain ATCC 700084 / mc(2)155) OX=246196 GN=MSMEG_2762 PE=4 SV=1	0	FALSE	19.65	18	3	7	3	1	283	29.2	5	19.46	3	0.01	1.025	0.622	5.40678e-17	0.939975	0.844448	572684	1877346	1.42972e+06		1.92406e+06	889384	High	High	High	High	Peak Found	Peak Found
FALSE	High	Master Protein	A0QW05	MSMEG_2761	MSMEG_2761	Secreted alanine rich protein OS=Mycolicibacterium smegmatis (strain ATCC 700084 / mc(2)155) OX=246196 GN=MSMEG_2761 PE=4 SV=1	0	FALSE	19.626	27	3	3	3	1	216	22.8	4.83	8.74	3	100			5.40678e-17						219011			High	Not Found	Not Found	High	Not Found	High
FALSE	High	Master Protein	A0QXP3	MSMEG_3375	MSMEG_3375	Alcohol dehydrogenase OS=Mycolicibacterium smegmatis (strain ATCC 700084 / mc(2)155) OX=246196 GN=MSMEG_3375 PE=3 SV=1	0	FALSE	19.543	10	5	10	5	1	558	61.3	8.46	19.81	5	3.421	3.095	1.464	0.106389	0.315979	0.863928	424117	336464	717731	1.45111e+06	1.04128e+06	1.0509e+06	High	Peak Found	High	High	Peak Found	High
FALSE	High	Master Protein	A0QVJ3	MSMEG_2594	asnB	asparagine synthase (glutamine-hydrolyzing) OS=Mycolicibacterium smegmatis (strain ATCC 700084 / mc(2)155) OX=246196 GN=asnB PE=3 SV=1	0	FALSE	19.482	8	3	7	3	1	601	65.3	6.06	14.43	3	0.349	100	0.305	0.118467	3.40992e-17	0.389419	496343		829346	173281	624710	253290	High	High	High	Peak Found	High	High
FALSE	High	Master Protein	A0QVP7	MSMEG_2648	MSMEG_2648	Sfp-type phosphopantetheinyl transferase OS=Mycolicibacterium smegmatis (strain ATCC 700084 / mc(2)155) OX=246196 GN=MSMEG_2648 PE=1 SV=1	0	FALSE	19.36	38	4	18	4	1	221	23.9	5.31	26.5	4	1.153		0.739	0.988058		0.917253	427448		761190	492848		562553	High	Not Found	High	High	High	High
FALSE	High	Master Protein	A0QSZ5	MSMEG_1656	xth	Exodeoxyribonuclease III OS=Mycolicibacterium smegmatis (strain ATCC 700084 / mc(2)155) OX=246196 GN=xth PE=3 SV=1	0	FALSE	19.354	24	6	16	6	1	273	30.1	5.54	14.8	6	0.74	0.01	3.726	0.821134	3.40992e-17	0.296896	2.49474e+06	3.48957e+06	1.13676e+06	1.84728e+06		4.23567e+06	High	High	High	High	High	High
FALSE	High	Master Protein	A0R3N8	MSMEG_5538	MSMEG_5538	[NADP+] succinate-semialdehyde dehydrogenase OS=Mycolicibacterium smegmatis (strain ATCC 700084 / mc(2)155) OX=246196 GN=MSMEG_5538 PE=3 SV=1	0	FALSE	19.317	10	5	11	5	1	482	50.8	4.86	25.68	5	5.074	100	0.412	0.0142725	3.40992e-17	0.594038	130198		1.34697e+06	660681	426705	554287	High	High	High	High	Peak Found	High
FALSE	High	Master Protein	A0QXU2	MSMEG_3426	MSMEG_3426	Short chain dehydrogenase OS=Mycolicibacterium smegmatis (strain ATCC 700084 / mc(2)155) OX=246196 GN=MSMEG_3426 PE=3 SV=1	0	FALSE	19.231	25	6	14	6	1	283	29.9	5.29	7.38	6	3.7	2.607	0.497	0.0752137	0.415261	0.718179	273681	122952	628258	1.01248e+06	320582	312325	High	High	High	High	High	High
FALSE	High	Master Protein	A0QR08	MSMEG_0943	proC	Pyrroline-5-carboxylate reductase OS=Mycolicibacterium smegmatis (strain ATCC 700084 / mc(2)155) OX=246196 GN=proC PE=3 SV=1	0	FALSE	19.186	15	4	29	4	1	286	29	4.93	67.74	4	1.176	3.35	0.569	0.979572	0.275612	0.797444	3.86859e+06	2.78261e+06	8.791e+06	4.54799e+06	9321628	5.00246e+06	High	High	High	High	High	High
FALSE	High	Master Protein	A0QYB7	MSMEG_3602	MSMEG_3602	Ribose transport ATP-binding protein RbsA OS=Mycolicibacterium smegmatis (strain ATCC 700084 / mc(2)155) OX=246196 GN=MSMEG_3602 PE=4 SV=1	0	FALSE	19.153	8	3	7	3	1	512	54.7	5.74	15.29	3	0.01	2.163	0.01	5.40678e-17	0.528095	3.42506e-17	88540.5	203575	526836		440267		Peak Found	High	High	High	High	Not Found
FALSE	High	Master Protein	A0R4E0	MSMEG_5800	purF	Amidophosphoribosyltransferase OS=Mycolicibacterium smegmatis (strain ATCC 700084 / mc(2)155) OX=246196 GN=purF PE=3 SV=1	0	FALSE	19.149	13	4	11	4	1	511	54.5	5.62	22.12	4	0.358	0.597	0.373	0.129553	0.912474	0.532617	617788	1.85228e+06	1.72275e+06	220874	1.10591e+06	642652	High	High	High	High	High	High
FALSE	High	Master Protein	A0QVR8	MSMEG_2669	MSMEG_2669	Hydrolase OS=Mycolicibacterium smegmatis (strain ATCC 700084 / mc(2)155) OX=246196 GN=MSMEG_2669 PE=4 SV=1	0	FALSE	19.094	14	3	12	3	1	249	26.7	4.67	29.42	3	0.901	0.862	2.695	0.948709	0.983606	0.502661	2.23677e+06	1.44788e+06	656973	2.01582e+06	1.24748e+06	1770632	High	High	High	High	High	Peak Found
FALSE	High	Master Protein	A0QZC9	MSMEG_3980	MSMEG_3980	Transcriptional regulator, GntR family protein OS=Mycolicibacterium smegmatis (strain ATCC 700084 / mc(2)155) OX=246196 GN=MSMEG_3980 PE=4 SV=1	0	FALSE	19.076	20	4	25	4	1	214	24	6.24	41.14	4	1.202	1.861	0.545	0.968728	0.625055	0.770002	681721	857284	1.96912e+06	819437	1.59559e+06	1.07389e+06	High	High	High	High	High	High
FALSE	High	Master Protein	A0QXD9	MSMEG_3266	eltP	Erythritol/L-threitol-binding protein OS=Mycolicibacterium smegmatis (strain ATCC 700084 / mc(2)155) OX=246196 GN=eltP PE=2 SV=1	0	FALSE	19.035	8	2	8	2	1	477	52.8	5.27	17.36	2	0.01		100	5.40678e-17		3.42506e-17	336304					302226	High	High	High	High	Not Found	High
FALSE	High	Master Protein	A0R7G7	MSMEG_6906	MSMEG_6906	Hydrolase OS=Mycolicibacterium smegmatis (strain ATCC 700084 / mc(2)155) OX=246196 GN=MSMEG_6906 PE=4 SV=1	0	FALSE	18.945	12	2	6	2	1	304	33.3	5.63	9.89	2	0.474	0.01	3.479	0.351962	3.40992e-17	0.328735	560856	780498	203557	265953		708169	High	High	Peak Found	High	Not Found	High
FALSE	High	Master Protein	A0R076	MSMEG_4287	MSMEG_4287	Integral membrane protein OS=Mycolicibacterium smegmatis (strain ATCC 700084 / mc(2)155) OX=246196 GN=MSMEG_4287 PE=4 SV=1	0	FALSE	18.94	10	2	4	2	1	250	26.9	11.33	11.72	2	0.102		5.686	3.40995e-05		0.11444	2.5787e+06		33531	261965		190673	High	Not Found	Peak Found	Peak Found	Not Found	High
FALSE	High	Master Protein	A0QSH9	MSMEG_1485	map	Methionine aminopeptidase OS=Mycolicibacterium smegmatis (strain ATCC 700084 / mc(2)155) OX=246196 GN=map PE=3 SV=1	0	FALSE	18.909	17	3	11	3	1	265	27.6	5.33	30.42	3	1.065	1.092	0.431	0.997212	0.912787	0.625646	1213841	4.00192e+06	3.14219e+06	1.29292e+06	4371969	1.35464e+06	High	High	High	High	High	High
FALSE	High	Master Protein	A0R193	MSMEG_4668	MSMEG_4668	Oxidoreductase alpha (Molybdopterin) subunit OS=Mycolicibacterium smegmatis (strain ATCC 700084 / mc(2)155) OX=246196 GN=MSMEG_4668 PE=3 SV=1	0	FALSE	18.87	8	5	15	5	1	771	84.3	6.57	25.66	5	2.932	0.01	100	0.193529	3.40992e-17	3.42506e-17	94004.5	674148		275641		600848	High	High	Not Found	High	Not Found	High
FALSE	High	Master Protein	A0QQB4	MSMEG_0695	MSMEG_0695	Isoniazid inductible protein IniA OS=Mycolicibacterium smegmatis (strain ATCC 700084 / mc(2)155) OX=246196 GN=MSMEG_0695 PE=4 SV=1	0	FALSE	18.772	10	6	26	6	1	602	65.9	5.86	43.35	6	1.195	0.918	1.013	0.970479	0.96404	0.993872	2.25716e+06	3.30262e+06	4.06965e+06	2.69658e+06	3.03258e+06	4.12352e+06	High	High	High	High	High	High
FALSE	High	Master Protein	A0R293	MSMEG_5029	MSMEG_5029	Alkanal monooxygenase alpha chain OS=Mycolicibacterium smegmatis (strain ATCC 700084 / mc(2)155) OX=246196 GN=MSMEG_5029 PE=4 SV=1	0	FALSE	18.766	14	3	12	3	1	349	37.3	5.49	18.51	3	2.56	2.52	0.5	0.313064	0.438645	0.722669	174051	445831	989587	445539	1.12335e+06	495277	High	High	High	High	High	High
FALSE	High	Master Protein	A0R1H3	MSMEG_4753	MSMEG_4753	thioredoxin-dependent peroxiredoxin OS=Mycolicibacterium smegmatis (strain ATCC 700084 / mc(2)155) OX=246196 GN=MSMEG_4753 PE=3 SV=1	0	FALSE	18.668	51	5	12	5	1	157	17	7.14	19.42	5	0.01	0.959	0.01	5.40678e-17	0.957297	3.42506e-17	96414.4	495310	649032		475033		High	High	High	High	High	High
FALSE	High	Master Protein	A0R6S0	MSMEG_6649	MSMEG_6649	Methylenetetrahydrofolate reductase OS=Mycolicibacterium smegmatis (strain ATCC 700084 / mc(2)155) OX=246196 GN=MSMEG_6649 PE=1 SV=1	0	FALSE	18.649	13	5	19	5	1	296	32.9	5.33	26.46	5	1.332	0.303	0.774	0.934204	0.528437	0.934993	737841	2.69439e+06	1.43662e+06	982504	815970	1.11127e+06	High	High	High	High	High	High
FALSE	High	Master Protein	A0R3D6	MSMEG_5435	MSMEG_5435	Putative ligase MSMEG_5435/MSMEI_5285 OS=Mycolicibacterium smegmatis (strain ATCC 700084 / mc(2)155) OX=246196 GN=MSMEG_5435 PE=1 SV=1	0	FALSE	18.637	12	6	38	6	1	545	58.7	5.38	51.81	6	2.07	0.713	0.572	0.545295	0.96404	0.797444	2.04271e+06	5.20303e+06	6.90134e+06	4.22901e+06	3.70748e+06	3.9472e+06	High	High	High	High	High	High
FALSE	High	Master Protein	A0QS18	MSMEG_1316	prfC	Peptide chain release factor 3 OS=Mycolicibacterium smegmatis (strain ATCC 700084 / mc(2)155) OX=246196 GN=prfC PE=3 SV=1	0	FALSE	18.558	9	5	14	5	1	538	58.4	5.85	8.98	5	0.932	0.988	0.476	0.955353	0.95592	0.693879	808791	701186	1.47758e+06	753493	692472	703415	High	High	High	High	High	High
FALSE	High	Master Protein	A0QRD5	MSMEG_1077	MSMEG_1077	Cell entry (Mce) related family protein OS=Mycolicibacterium smegmatis (strain ATCC 700084 / mc(2)155) OX=246196 GN=MSMEG_1077 PE=4 SV=1	0	FALSE	18.516	24	2	6	2	1	149	16.3	10.21	12.77	2	2.066		0.817	0.547066		0.959001	271072		925713	559973		756171	High	Not Found	High	High	Not Found	High
FALSE	High	Master Protein	A0QUI9	MSMEG_2225	MSMEG_2225	Transcriptional regulator, TetR family protein OS=Mycolicibacterium smegmatis (strain ATCC 700084 / mc(2)155) OX=246196 GN=MSMEG_2225 PE=4 SV=1	0	FALSE	18.47	15	3	17	3	1	245	27.2	7.53	31.56	3	0.585	0.572	0.982	0.591355	0.895992	0.997826	2.08426e+06	3.17321e+06	1.48404e+06	1.21851e+06	1.81532e+06	1.45684e+06	High	High	High	High	High	High
FALSE	High	Master Protein	A0QPG2	MSMEG_0387	MSMEG_0387	Rmt2 protein OS=Mycolicibacterium smegmatis (strain ATCC 700084 / mc(2)155) OX=246196 GN=MSMEG_0387 PE=4 SV=1	0	FALSE	18.462	16	3	27	3	1	244	28	5.91	51.53	3	0.869	0.896	1.929	0.929981	0.968729	0.718179	882882	1.55317e+06	260319	766937	1.3912e+06	502130	High	High	High	High	High	High
FALSE	High	Master Protein	A0R592	MSMEG_6109	MSMEG_6109	LpqG protein OS=Mycolicibacterium smegmatis (strain ATCC 700084 / mc(2)155) OX=246196 GN=MSMEG_6109 PE=4 SV=1	0	FALSE	18.443	20	2	15	2	1	243	25.2	4.61	19.13	2		100	100		3.40992e-17	3.42506e-17					256844	195689	High	High	High	High	High	High
FALSE	High	Master Protein	A0QQF8	MSMEG_0740	MSMEG_0740	Glycosyl hydrolase family protein 76 OS=Mycolicibacterium smegmatis (strain ATCC 700084 / mc(2)155) OX=246196 GN=MSMEG_0740 PE=4 SV=1	0	FALSE	18.402	10	3	10	3	1	393	43.4	5.19	26.97	3	1.528	100	5.139	0.842854	3.40992e-17	0.145668	501439		377886	766124	1.01038e+06	1942073	High	High	High	High	High	High
FALSE	High	Master Protein	A0QXB2	MSMEG_3237	MSMEG_3237	ATP-binding protein OS=Mycolicibacterium smegmatis (strain ATCC 700084 / mc(2)155) OX=246196 GN=MSMEG_3237 PE=3 SV=1	0	FALSE	18.382	14	3	8	3	1	261	28.4	9.33	9.45	3	0.62	0.01	100	0.6564	3.40992e-17	3.42506e-17	286412	154445		177691		153372	High	High	Not Found	High	Not Found	High
FALSE	High	Master Protein	A0QV38	MSMEG_2436	khpA	RNA-binding protein KhpA OS=Mycolicibacterium smegmatis (strain ATCC 700084 / mc(2)155) OX=246196 GN=khpA PE=3 SV=1	0	FALSE	18.278	30	2	16	2	1	76	8.2	6.8	39.26	2	1.119	100	26.821	0.99365	3.40992e-17	0.000404887	2.01285e+06		190547	2251670	1518447	5.11056e+06	High	Not Found	High	High	High	High
FALSE	High	Master Protein	A0QYP9	MSMEG_3738	der	GTPase Der OS=Mycolicibacterium smegmatis (strain ATCC 700084 / mc(2)155) OX=246196 GN=der PE=3 SV=1	0	FALSE	18.247	17	6	15	6	1	471	51.1	6.93	16.8	6	1.271	0.431	1.06	0.951647	0.756506	0.986763	723258	1.82249e+06	692645	918997	784930	734320	High	High	High	High	High	High
FALSE	High	Master Protein	A0R561	MSMEG_6077	carD	RNA polymerase-binding transcription factor CarD OS=Mycolicibacterium smegmatis (strain ATCC 700084 / mc(2)155) OX=246196 GN=carD PE=1 SV=1	0	FALSE	18.226	27	4	31	4	1	162	17.9	5.67	42	4	7.953	2.182	0.966	0.000699214	0.522855	0.994749	437759	1.44173e+06	2.54976e+06	3.48131e+06	3.14532e+06	2.46207e+06	High	High	High	High	High	High
FALSE	High	Master Protein	A0R5M3	MSMEG_6242	MSMEG_6242	Alcohol dehydrogenase, iron-containing OS=Mycolicibacterium smegmatis (strain ATCC 700084 / mc(2)155) OX=246196 GN=MSMEG_6242 PE=3 SV=1	0	FALSE	18.16	15	5	21	5	1	423	46.3	5.63	37.42	5	0.652	0.07	0.068	0.708203	0.0173756	0.00604659	686509	1.72111e+06	3.24374e+06	447779	121130	219343	High	High	High	High	Peak Found	High
FALSE	High	Master Protein	A0R3L4	MSMEG_5515	purH	Bifunctional purine biosynthesis protein PurH OS=Mycolicibacterium smegmatis (strain ATCC 700084 / mc(2)155) OX=246196 GN=purH PE=3 SV=1	0	FALSE	18.148	9	4	16	4	1	527	55.4	5.68	29.3	4	1.038	0.357	0.1	0.993174	0.63532	0.0251042	267810	1.79292e+06	2.04035e+06	278023	639994	204657	High	High	High	High	High	High
FALSE	High	Master Protein	A0QRG0	MSMEG_1103	menC	o-succinylbenzoate synthase OS=Mycolicibacterium smegmatis (strain ATCC 700084 / mc(2)155) OX=246196 GN=menC PE=3 SV=1	0	FALSE	18.12	17	5	17	5	1	321	33.7	4.94	40.48	5	1.136	0.755	0.573	0.989503	0.983317	0.797529	1.37394e+06	2.4831e+06	3.0005e+06	1.56099e+06	1.87521e+06	1.71835e+06	High	High	High	High	High	High
FALSE	High	Master Protein	A0QZR2	MSMEG_4118	MSMEG_4118	Acyl-CoA dehydrogenase OS=Mycolicibacterium smegmatis (strain ATCC 700084 / mc(2)155) OX=246196 GN=MSMEG_4118 PE=3 SV=1	0	FALSE	17.995	11	4	12	4	1	407	43.5	5.39	27.01	4		0.965	0.01		0.956063	3.42506e-17		935784	786741		902712		Not Found	High	High	High	High	High
FALSE	High	Master Protein	A0QYF7	MSMEG_3642	gcvP	Glycine dehydrogenase (decarboxylating) OS=Mycolicibacterium smegmatis (strain ATCC 700084 / mc(2)155) OX=246196 GN=gcvP PE=3 SV=1	0	FALSE	17.971	7	5	7	5	1	946	100.8	5.45	9.43	5	7.02	0.01	0.01	0.00173126	3.40992e-17	3.42506e-17	94328.5	1.26763e+06	798888	662163			Peak Found	High	High	High	Not Found	High
FALSE	High	Master Protein	A0QV03	MSMEG_2400	rpmB	Large ribosomal subunit protein bL28 OS=Mycolicibacterium smegmatis (strain ATCC 700084 / mc(2)155) OX=246196 GN=rpmB PE=1 SV=1	0	FALSE	17.769	30	3	77	3	1	64	6.9	11.56	170.68	3	1.097	1.463	3.074	0.997212	0.771101	0.404009	5.10821e+07	30166723	19670505	5.60203e+07	4.41227e+07	6.0474e+07	High	High	High	High	High	High
FALSE	High	Master Protein	A0QXV0	MSMEG_3434	MSMEG_3434	Peptidyl-prolyl cis-trans isomerase OS=Mycolicibacterium smegmatis (strain ATCC 700084 / mc(2)155) OX=246196 GN=MSMEG_3434 PE=3 SV=1	0	FALSE	17.754	13	2	28	2	1	209	20.3	3.95	56.87	2	1.268	1.822	0.508	0.951647	0.638561	0.730199	1.53362e+06	1.79242e+06	4.3145e+06	1.94506e+06	3.26547e+06	2.19307e+06	High	Peak Found	High	High	High	High
FALSE	High	Master Protein	A0R572	MSMEG_6089	MSMEG_6089	Cobalt transporter subunit (CbtA) OS=Mycolicibacterium smegmatis (strain ATCC 700084 / mc(2)155) OX=246196 GN=MSMEG_6089 PE=4 SV=1	0	FALSE	17.706	6	1	16	1	1	268	28.2	6.19	36.16	1	0.863		0.597	0.924417		0.82158	402011		488389	347106		291390	High	Not Found	High	High	Not Found	High
FALSE	High	Master Protein	A0R612	MSMEG_6387	MSMEG_6387	Probable arabinosyltransferase A OS=Mycolicibacterium smegmatis (strain ATCC 700084 / mc(2)155) OX=246196 GN=MSMEG_6387 PE=1 SV=1	0	FALSE	17.688	5	5	11	5	1	1074	115.3	7.58	17.72	5		1.583	0.01		0.740295	3.42506e-17		1.32733e+06	2.80164e+06		2.10091e+06		Not Found	High	High	High	High	High
FALSE	High	Master Protein	A0R3T1	MSMEG_5584	MSMEG_5584	Short chain dehydrogenase OS=Mycolicibacterium smegmatis (strain ATCC 700084 / mc(2)155) OX=246196 GN=MSMEG_5584 PE=3 SV=1	0	FALSE	17.672	17	4	4	4	1	264	27	5.85	10.28	4	1.724	0.313	4.971	0.737299	0.549926	0.1585	158493	574615	56316.5	273258	179640	279939	Peak Found	High	Peak Found	High	High	High
FALSE	High	Master Protein	A0QWY8	MSMEG_3111	MSMEG_3111	Extracellular solute-binding protein, family protein 1 OS=Mycolicibacterium smegmatis (strain ATCC 700084 / mc(2)155) OX=246196 GN=MSMEG_3111 PE=3 SV=1	0	FALSE	17.631	9	3	24	3	1	442	47.3	4.61	56.6	3	0.482	0.466	0.592	0.368415	0.78517	0.817368	441532	1.45101e+06	971336	212970	676154	574691	High	High	High	High	High	High
FALSE	High	Master Protein	A0QP32	MSMEG_0255	pckG	Phosphoenolpyruvate carboxykinase [GTP] OS=Mycolicibacterium smegmatis (strain ATCC 700084 / mc(2)155) OX=246196 GN=pckG PE=1 SV=1	0	FALSE	17.455	6	3	9	3	1	608	67.3	4.97	24.24	3		100	0.01		3.40992e-17	3.42506e-17			1.0515e+06		711376		High	High	High	High	High	High
FALSE	High	Master Protein	A0QYR0	MSMEG_3751	MSMEG_3751	Hemolysin A OS=Mycolicibacterium smegmatis (strain ATCC 700084 / mc(2)155) OX=246196 GN=MSMEG_3751 PE=3 SV=1	0	FALSE	17.439	15	3	9	3	1	269	28.3	5.57	24.53	3	4.209	0.827	1.105	0.0398359	0.995684	0.970175	1.23314e+06	2.58351e+06	1.84683e+06	5.18998e+06	2.13704e+06	2.04028e+06	High	Peak Found	High	High	High	High
FALSE	High	Master Protein	A0R7A8	MSMEG_6842	MSMEG_6842	2,2-dialkylglycine decarboxylase OS=Mycolicibacterium smegmatis (strain ATCC 700084 / mc(2)155) OX=246196 GN=MSMEG_6842 PE=3 SV=1	0	FALSE	17.426	11	4	12	4	1	440	47.6	5.5	12.64	4	2.834	0.587	0.557	0.218878	0.906884	0.78646	413218	1.50258e+06	981516	1.17102e+06	882088	547071	Peak Found	High	High	High	High	High
FALSE	High	Master Protein	A0R6A9	MSMEG_6484	MSMEG_6484	Glycosyl transferase OS=Mycolicibacterium smegmatis (strain ATCC 700084 / mc(2)155) OX=246196 GN=MSMEG_6484 PE=4 SV=1	0	FALSE	17.423	11	5	13	5	1	413	44.8	6.92	11.26	5	0.593	0.269	6.85	0.60932	0.462429	0.0686916	974754	1.12011e+06	144720	577699	301202	991289	High	High	High	High	High	High
FALSE	High	Master Protein	A0QX86	MSMEG_3210	impA	Inositol-1-monophosphatase ImpA OS=Mycolicibacterium smegmatis (strain ATCC 700084 / mc(2)155) OX=246196 GN=impA PE=1 SV=1	0	FALSE	17.408	11	2	12	2	1	276	28.7	5.2	33.75	2	1.632	0.4	4.088	0.793944	0.717629	0.245035	1.25121e+06	632292	408234	2.04136e+06	252645	1.66897e+06	High	High	High	High	High	High
FALSE	High	Master Protein	A0QRM0	MSMEG_1165	MSMEG_1165	UPF0234 protein MSMEG_1165/MSMEI_1134 OS=Mycolicibacterium smegmatis (strain ATCC 700084 / mc(2)155) OX=246196 GN=MSMEG_1165 PE=1 SV=1	0	FALSE	17.403	23	3	9	3	1	163	18.1	6.9	24.57	3	1.229	0.773	0.01	0.961248	0.989406	3.42506e-17	911691	1096740	473533	1.12031e+06	847615		High	High	High	High	High	High
FALSE	High	Master Protein	A0R2Y2	MSMEG_5274	purT	Formate-dependent phosphoribosylglycinamide formyltransferase OS=Mycolicibacterium smegmatis (strain ATCC 700084 / mc(2)155) OX=246196 GN=purT PE=3 SV=1	0	FALSE	17.28	9	3	14	3	1	400	43	5.19	28.87	3	0.387	0.01	0.823	0.175449	3.40992e-17	0.964646	1.25406e+06	1.86725e+06	564090	485299		464449	High	High	High	High	High	High
FALSE	High	Master Protein	A0QTD7	MSMEG_1803	MSMEG_1803	RsbW protein OS=Mycolicibacterium smegmatis (strain ATCC 700084 / mc(2)155) OX=246196 GN=MSMEG_1803 PE=4 SV=1	0	FALSE	17.196	25	3	46	3	1	138	14.7	4.45	104.34	3	0.815	0.12	0.851	0.89743	0.088756	0.968798	4.61439e+06	1.23839e+07	4.5982e+06	3.76173e+06	1.49008e+06	3.91398e+06	High	High	High	High	High	High
FALSE	High	Master Protein	A0QUZ0	MSMEG_2388	leuD	3-isopropylmalate dehydratase small subunit OS=Mycolicibacterium smegmatis (strain ATCC 700084 / mc(2)155) OX=246196 GN=leuD PE=3 SV=1	0	FALSE	17.156	22	3	16	3	1	197	21.9	5.44	37.95	3	3.586	0.461	2.861	0.0863306	0.78386	0.455001	334328	1.9718e+06	309508	1.19885e+06	908044	885556	High	High	High	High	High	High
FALSE	High	Master Protein	A0QTP7	MSMEG_1919	whiB	Transcriptional regulator WhiB OS=Mycolicibacterium smegmatis (strain ATCC 700084 / mc(2)155) OX=246196 GN=whiB PE=3 SV=1	0	FALSE	17.099	33	2	5	2	1	84	9.3	7.78	19.7	2	100		100	5.40678e-17		3.42506e-17				444037		239934	Not Found	Not Found	Not Found	High	High	High
FALSE	High	Master Protein	A0R061	MSMEG_4272	MSMEG_4272	HesB/YadR/YfhF family protein OS=Mycolicibacterium smegmatis (strain ATCC 700084 / mc(2)155) OX=246196 GN=MSMEG_4272 PE=4 SV=1	0	FALSE	17.065	29	4	24	4	1	118	12.4	4.41	48.89	4	1.106	2.324	0.96	0.997212	0.486492	0.994749	5.13678e+06	3.10752e+06	5.36379e+06	5.6811e+06	7.22288e+06	5.1485e+06	High	High	High	High	High	High
FALSE	High	Master Protein	A0QSL4	MSMEG_1520	rpmJ	Large ribosomal subunit protein bL36 OS=Mycolicibacterium smegmatis (strain ATCC 700084 / mc(2)155) OX=246196 GN=rpmJ PE=1 SV=1	0	FALSE	17.019	54	2	40	2	1	37	4.3	10.92	76.32	2	1.133	7.129	1.282	0.991021	0.0404118	0.92158	9.03016e+06	2.43209e+06	4.69064e+06	1.02324e+07	1.73388e+07	6.01473e+06	High	High	High	High	High	High
FALSE	High	Master Protein	A0QSL3	MSMEG_1519	infA	Translation initiation factor IF-1 OS=Mycolicibacterium smegmatis (strain ATCC 700084 / mc(2)155) OX=246196 GN=infA PE=1 SV=1	0	FALSE	16.817	55	4	76	4	1	73	8.5	9.47	146.36	4	0.83	0.419	0.739	0.904667	0.744964	0.917253	4.76568e+06	2.2762e+06	3.21075e+06	3.95598e+06	953553	2.37193e+06	High	High	High	High	High	High
FALSE	High	Master Protein	A0QS40	MSMEG_1340	MSMEG_1340	UPF0336 protein MSMEG_1340 OS=Mycolicibacterium smegmatis (strain ATCC 700084 / mc(2)155) OX=246196 GN=MSMEG_1340 PE=1 SV=1	0	FALSE	16.797	31	4	35	4	1	158	17.6	5.11	52.82	4	1.576	1.211	0.991	0.820559	0.866826	0.994749	3.38026e+06	5.02316e+06	5.64278e+06	5.32866e+06	6.08194e+06	5.59215e+06	High	High	High	High	High	High
FALSE	High	Master Protein	A0R3C8	MSMEG_5427	prs	Ribose-phosphate pyrophosphokinase OS=Mycolicibacterium smegmatis (strain ATCC 700084 / mc(2)155) OX=246196 GN=prs PE=1 SV=1	0	FALSE	16.75	17	4	13	4	1	326	35.5	6.19	17.41	4	0.786	0.01	100	0.865639	3.40992e-17	3.42506e-17	178787	188038		140506		110128	High	High	High	High	Not Found	High
FALSE	High	Master Protein	A0QS73	MSMEG_1375	MSMEG_1375	Tagatose-1,6-bisphosphate aldolase GatY OS=Mycolicibacterium smegmatis (strain ATCC 700084 / mc(2)155) OX=246196 GN=MSMEG_1375 PE=4 SV=1	0	FALSE	16.649	9	2	11	2	1	280	28.3	5.16	15.3	2	1.092	0.653	0.646	0.997212	0.952509	0.857119	462589	443723	1.14851e+06	504947	289875	741446	High	High	High	High	Peak Found	High
FALSE	High	Master Protein	A0QVI6	MSMEG_2587	map	Methionine aminopeptidase OS=Mycolicibacterium smegmatis (strain ATCC 700084 / mc(2)155) OX=246196 GN=map PE=3 SV=1	0	FALSE	16.649	11	3	17	3	1	285	31	5.03	33.13	3	7.488	2.073	0.01	0.00108787	0.556641	3.42506e-17	247893	1.46934e+06	2.24658e+06	1.85613e+06	3.04639e+06		High	High	High	High	High	High
FALSE	High	Master Protein	A0R422	MSMEG_5677	MSMEG_5677	Mycothiol-dependent maleylpyruvate isomerase metal-binding domain-containing protein OS=Mycolicibacterium smegmatis (strain ATCC 700084 / mc(2)155) OX=246196 GN=MSMEG_5677 PE=4 SV=1	0	FALSE	16.578	24	4	15	4	1	200	20.6	4.75	27.27	4	1.355	0.809	0.407	0.923374	0.999339	0.585926	794863	2.85393e+06	1.33724e+06	1.07722e+06	2.309e+06	543657	High	High	High	High	High	High
FALSE	High	Master Protein	A0QPS9	MSMEG_0505	MSMEG_0505	Probable sugar ABC transporter, substrate-binding protein, putative OS=Mycolicibacterium smegmatis (strain ATCC 700084 / mc(2)155) OX=246196 GN=MSMEG_0505 PE=4 SV=1	0	FALSE	16.533	12	5	11	5	1	456	48.1	4.59	11.62	5	100	3.113	0.032	5.40678e-17	0.313921	0.000236706		397060	1.78176e+06	30266.4	1.23599e+06	56930.6	High	High	High	High	High	Peak Found
FALSE	High	Master Protein	A0R155	MSMEG_4630	valS	Valine--tRNA ligase OS=Mycolicibacterium smegmatis (strain ATCC 700084 / mc(2)155) OX=246196 GN=valS PE=3 SV=1	0	FALSE	16.387	5	3	4	3	1	872	96.7	5.3	4.56	3	100	0.01	0.01	5.40678e-17	3.40992e-17	3.42506e-17		686279	421422	973473			Not Found	High	High	Peak Found	Not Found	High
FALSE	High	Master Protein	A0R3K5	MSMEG_5505	MSMEG_5505	DUF1707 domain-containing protein OS=Mycolicibacterium smegmatis (strain ATCC 700084 / mc(2)155) OX=246196 GN=MSMEG_5505 PE=4 SV=1	0	FALSE	16.345	17	2	9	2	1	194	21	8.95	17.9	2	100		100	5.40678e-17		3.42506e-17				445770		483108	Not Found	High	Not Found	High	Not Found	High
FALSE	High	Master Protein	A0R557	MSMEG_6073	MSMEG_6073	Uncharacterized tRNA/rRNA methyltransferase MSMEG_6073/MSMEI_5913 OS=Mycolicibacterium smegmatis (strain ATCC 700084 / mc(2)155) OX=246196 GN=MSMEG_6073 PE=3 SV=1	0	FALSE	16.337	11	3	12	3	1	314	32.6	10.27	24.33	3	0.01	0.392	100	5.40678e-17	0.703582	3.42506e-17	477846	383779			150292	888215	High	High	High	High	Peak Found	High
FALSE	High	Master Protein	A0R0U5	MSMEG_4511	MSMEG_4511	Linear gramicidin synthetase subunit B OS=Mycolicibacterium smegmatis (strain ATCC 700084 / mc(2)155) OX=246196 GN=MSMEG_4511 PE=4 SV=1	0	FALSE	16.285	4	5	7	5	1	1819	197.3	5.12	7.14	5	100	1.17	0.01	5.40678e-17	0.884687	3.42506e-17		303609	615049	166142	355194		Not Found	High	High	High	High	Not Found
FALSE	High	Master Protein	A0R220	MSMEG_4956	thrC	Threonine synthase OS=Mycolicibacterium smegmatis (strain ATCC 700084 / mc(2)155) OX=246196 GN=thrC PE=1 SV=1	0	FALSE	16.26	18	4	5	4	1	360	37.4	6.04	9.87	4	0.01	100	2.827	5.40678e-17	3.40992e-17	0.465339	3.38437e+06		1.7235e+06		1.11413e+06	4.87229e+06	High	Not Found	High	High	Peak Found	High
FALSE	High	Master Protein	A0R005	MSMEG_4216	MSMEG_4216	Transmembrane protein OS=Mycolicibacterium smegmatis (strain ATCC 700084 / mc(2)155) OX=246196 GN=MSMEG_4216 PE=4 SV=1	0	FALSE	16.258	16	1	4	1	1	169	17.3	3.81	11.84	1													High	Not Found	High	Not Found	High	Not Found
FALSE	High	Master Protein	A0QYR4	MSMEG_3758	tyrS	Tyrosine--tRNA ligase OS=Mycolicibacterium smegmatis (strain ATCC 700084 / mc(2)155) OX=246196 GN=tyrS PE=3 SV=1	0	FALSE	16.23	10	3	9	3	1	440	48	5.38	18.07	3	1.29	100	0.67	0.948709	3.40992e-17	0.876625	959161		1.81594e+06	1.23765e+06	942518	1.21629e+06	High	Not Found	High	High	High	High
FALSE	High	Master Protein	A0QPV3	MSMEG_0530	MSMEG_0530	Short chain dehydrogenase OS=Mycolicibacterium smegmatis (strain ATCC 700084 / mc(2)155) OX=246196 GN=MSMEG_0530 PE=3 SV=1	0	FALSE	16.177	27	5	13	5	1	233	24.8	9.51	13.42	5	0.643	1.909	0.171	0.692033	0.612166	0.118528	1.42075e+06	1930451	5.34779e+06	913407	3.68572e+06	916379	High	High	High	High	High	High
FALSE	High	Master Protein	A0QS42	MSMEG_1342	MSMEG_1342	UPF0336 protein MSMEG_1342 OS=Mycolicibacterium smegmatis (strain ATCC 700084 / mc(2)155) OX=246196 GN=MSMEG_1342 PE=3 SV=1	0	FALSE	16.166	17	3	56	3	1	169	18.8	5.49	105.07	3	0.663	0.432	0.808	0.715992	0.758614	0.956521	4.77514e+06	8.55313e+06	7.41094e+06	3.16608e+06	3.69802e+06	5.98909e+06	High	High	High	High	High	High
FALSE	High	Master Protein	A0QQM2	MSMEG_0806	MSMEG_0806	Hydrolase OS=Mycolicibacterium smegmatis (strain ATCC 700084 / mc(2)155) OX=246196 GN=MSMEG_0806 PE=3 SV=1	0	FALSE	16.095	8	3	14	3	1	503	52.9	4.59	29.69	3	0.657	0.761	2.011	0.712063	0.98419	0.694456	2.33304e+06	2.33957e+06	1.20374e+06	1.5334e+06	1.78022e+06	2.42038e+06	High	High	High	High	Peak Found	High
FALSE	High	Master Protein	A0R6E4	MSMEG_6519	MSMEG_6519	Pyridoxamine 5'-phosphate oxidase family protein OS=Mycolicibacterium smegmatis (strain ATCC 700084 / mc(2)155) OX=246196 GN=MSMEG_6519 PE=1 SV=1	0	FALSE	15.981	23	4	8	4	1	266	27.7	5.12	19.51	4	0.792	3.456	1.798	0.870805	0.259847	0.760511	164799	183394	223253	130493	633840	401305	High	Peak Found	High	High	High	High
FALSE	High	Master Protein	A0R548	MSMEG_6064	MSMEG_6064	Lipoprotein OS=Mycolicibacterium smegmatis (strain ATCC 700084 / mc(2)155) OX=246196 GN=MSMEG_6064 PE=4 SV=1	0	FALSE	15.964	5	1	4	1	1	326	35.1	4.72	11.35	1													High	High	Not Found	Not Found	Not Found	High
FALSE	High	Master Protein	A0QT79	MSMEG_1745	MSMEG_1745	Transcriptional regulator OS=Mycolicibacterium smegmatis (strain ATCC 700084 / mc(2)155) OX=246196 GN=MSMEG_1745 PE=4 SV=1	0	FALSE	15.887	14	2	11	2	1	204	22.6	6.09	23.62	2		100	0.643		3.40992e-17	0.857119			1.85222e+06		1.31197e+06	1.19149e+06	High	High	High	High	High	Peak Found
FALSE	High	Master Protein	A0QYF9	MSMEG_3644	MSMEG_3644	Transcriptional regulator, MerR family protein OS=Mycolicibacterium smegmatis (strain ATCC 700084 / mc(2)155) OX=246196 GN=MSMEG_3644 PE=4 SV=1	0	FALSE	15.835	20	3	8	3	1	195	20.9	5.27	19.75	3	0.652		100	0.708203		3.42506e-17	118039			76974.3		90055.6	High	Not Found	High	High	High	High
FALSE	High	Master Protein	A0QTX2	MSMEG_1996	MSMEG_1996	N5,N10-methylenetetrahydromethanopterin reductase-related protein OS=Mycolicibacterium smegmatis (strain ATCC 700084 / mc(2)155) OX=246196 GN=MSMEG_1996 PE=4 SV=1	0	FALSE	15.805	17	4	12	4	1	287	31.6	5.62	17.71	4	0.951	0.344	3.507	0.961248	0.612166	0.325217	996516	1.45059e+06	321365	947833	498474	1.12707e+06	High	High	High	High	High	High
FALSE	High	Master Protein	A0QQH7	MSMEG_0759	purA	Adenylosuccinate synthetase OS=Mycolicibacterium smegmatis (strain ATCC 700084 / mc(2)155) OX=246196 GN=purA PE=1 SV=1	0	FALSE	15.785	8	3	20	3	1	431	46.3	5.29	33.04	3	1.068	1.063	2.587	0.997212	0.9247	0.52838	1.30598e+06	508387	358680	1.39456e+06	540394	928012	High	High	High	High	High	High
FALSE	High	Master Protein	A0R5U2	MSMEG_6312	MSMEG_6312	Cytochrome P450 107B1 OS=Mycolicibacterium smegmatis (strain ATCC 700084 / mc(2)155) OX=246196 GN=MSMEG_6312 PE=1 SV=1	0	FALSE	15.771	11	4	12	4	1	414	44.9	5.27	13.02	4	1.315	0.341	0.813	0.943341	0.612166	0.957184	1.10294e+06	2.27265e+06	2.25871e+06	1.45021e+06	774112	1.83588e+06	Peak Found	High	High	High	High	High
FALSE	High	Master Protein	A0R5V9	MSMEG_6329	MSMEG_6329	Glycolipid-binding family protein OS=Mycolicibacterium smegmatis (strain ATCC 700084 / mc(2)155) OX=246196 GN=MSMEG_6329 PE=4 SV=1	0	FALSE	15.745	16	2	14	2	1	171	18.8	5.58	28.89	2	1.079	0.01	1.721	0.999631	3.40992e-17	0.78646	1.21189e+06	1.90482e+06	724040	1.30752e+06		1.24582e+06	High	High	High	High	Not Found	High
FALSE	High	Master Protein	A0QZJ1	MSMEG_4043	MSMEG_4043	Amidohydrolase 2 OS=Mycolicibacterium smegmatis (strain ATCC 700084 / mc(2)155) OX=246196 GN=MSMEG_4043 PE=4 SV=1	0	FALSE	15.688	5	1	10	1	1	317	34.3	5.01	29.15	1	0.578		100	0.575696		3.42506e-17	784293			453524		247814	High	High	Not Found	High	High	High
FALSE	High	Master Protein	A0R3Q2	MSMEG_5554	MSMEG_5554	Antar domain protein OS=Mycolicibacterium smegmatis (strain ATCC 700084 / mc(2)155) OX=246196 GN=MSMEG_5554 PE=4 SV=1	0	FALSE	15.637	16	3	12	3	1	238	26.2	4.84	26.43	3	100	0.279	0.01	5.40678e-17	0.481569	3.42506e-17		970393	1.24476e+06	95567.4	270624		High	High	High	High	High	High
FALSE	High	Master Protein	A0R461	MSMEG_5715	MSMEG_5715	Luciferase-like domain-containing protein OS=Mycolicibacterium smegmatis (strain ATCC 700084 / mc(2)155) OX=246196 GN=MSMEG_5715 PE=4 SV=1	0	FALSE	15.526	16	5	20	5	1	330	36.7	5.72	26.22	5	1.064	0.777	0.51	0.997212	0.990083	0.731754	449546	1.12654e+06	1.41238e+06	478416	874923	719957	High	High	High	High	High	High
FALSE	High	Master Protein	A0QQY0	MSMEG_0915	MSMEG_0915	Polyphosphate kinase 2 superfamily protein OS=Mycolicibacterium smegmatis (strain ATCC 700084 / mc(2)155) OX=246196 GN=MSMEG_0915 PE=4 SV=1	0	FALSE	15.513	18	5	17	5	1	295	33.8	6.47	19.54	5	0.263	0.618	0.226	0.0308744	0.926769	0.226354	523500	1.57889e+06	1.85275e+06	137702	976074	418705	Peak Found	High	High	Peak Found	High	High
FALSE	High	Master Protein	A0QPP1	MSMEG_0466	MSMEG_0466	Metallopeptidase DUF4344 OS=Mycolicibacterium smegmatis (strain ATCC 700084 / mc(2)155) OX=246196 GN=MSMEG_0466 PE=4 SV=1	0	FALSE	15.509	11	2	2	2	1	282	31.1	4.17	5.64	2			0.598			0.82212			91409.1			54661.2	Not Found	Not Found	High	Not Found	Not Found	High
FALSE	High	Master Protein	A0R0I8	MSMEG_4401	MSMEG_4401	Phosphonoacetaldehyde hydrolase OS=Mycolicibacterium smegmatis (strain ATCC 700084 / mc(2)155) OX=246196 GN=MSMEG_4401 PE=4 SV=1	0	FALSE	15.423	20	3	10	3	1	241	25.1	5.11	24.15	3	1.004	0.564	0.01	0.985117	0.888001	3.42506e-17	2.12792e+06	1.29862e+06	613244	2.13595e+06	732428		High	High	High	High	Peak Found	Not Found
FALSE	High	Master Protein	A0R237	MSMEG_4974	MSMEG_4974	Rrf2 family protein (Putative transcriptional regulator) OS=Mycolicibacterium smegmatis (strain ATCC 700084 / mc(2)155) OX=246196 GN=MSMEG_4974 PE=4 SV=1	0	FALSE	15.412	14	1	7	1	1	156	16.7	6.33	24.22	1	0.01	0.01	0.01	5.40678e-17	3.40992e-17	3.42506e-17	360453	480497	477645				High	High	High	High	Not Found	High
FALSE	High	Master Protein	A0QZS2	MSMEG_4128	MSMEG_4128	Methyltransferase type 12 domain-containing protein OS=Mycolicibacterium smegmatis (strain ATCC 700084 / mc(2)155) OX=246196 GN=MSMEG_4128 PE=4 SV=1	0	FALSE	15.357	16	3	8	3	1	278	31	5.02	13.01	3		0.01			3.40992e-17			443205					High	High	Not Found	High	Not Found	High
FALSE	High	Master Protein	A0QZY9	MSMEG_4198	pyrD	Dihydroorotate dehydrogenase (quinone) OS=Mycolicibacterium smegmatis (strain ATCC 700084 / mc(2)155) OX=246196 GN=pyrD PE=3 SV=1	0	FALSE	15.34	16	4	7	4	1	354	37.1	9.8	7.72	4	0.01	0.506	0.511	5.40678e-17	0.829186	0.731754	494846	2.2189e+06	544829		1.12246e+06	278156	High	High	High	High	Peak Found	High
FALSE	High	Master Protein	A0QWV7	MSMEG_3079	MSMEG_3079	Nucleotide-binding protein MSMEG_3079/MSMEI_3001 OS=Mycolicibacterium smegmatis (strain ATCC 700084 / mc(2)155) OX=246196 GN=MSMEG_3079 PE=3 SV=1	0	FALSE	15.29	13	3	10	3	1	291	31.9	5.54	25.76	3	0.401	0.706	0.87	0.19883	0.96404	0.970441	1.56946e+06	1.33681e+06	872633	628740	944321	758993	High	High	High	High	High	High
FALSE	High	Master Protein	A0R633	MSMEG_6408	MSMEG_6408	Acyltransferase family protein OS=Mycolicibacterium smegmatis (strain ATCC 700084 / mc(2)155) OX=246196 GN=MSMEG_6408 PE=4 SV=1	0	FALSE	15.245	12	2	20	1	1	253	27.4	10.02	57.71	2													High	Not Found	Not Found	Not Found	Not Found	High
FALSE	High	Master Protein	A0QRC0	MSMEG_1062	MSMEG_1062	O-succinylbenzoic acid--CoA ligase OS=Mycolicibacterium smegmatis (strain ATCC 700084 / mc(2)155) OX=246196 GN=MSMEG_1062 PE=4 SV=1	0	FALSE	15.145	18	4	8	4	1	346	35.4	5.9	16.81	4	1.219	0.01	100	0.963596	3.40992e-17	3.42506e-17	722191	1.20325e+06		880549		150669	High	High	High	High	Not Found	High
FALSE	High	Master Protein	A0R090	MSMEG_4301	MSMEG_4301	Acyl-CoA synthase OS=Mycolicibacterium smegmatis (strain ATCC 700084 / mc(2)155) OX=246196 GN=MSMEG_4301 PE=3 SV=1	0	FALSE	15.133	9	5	12	4	1	594	63.4	5.86	21.38	5	0.988	100	0.374	0.976479	3.40992e-17	0.532617	295752		1.28455e+06	292323	136588	480582	Peak Found	High	High	High	High	High
FALSE	High	Master Protein	A0QWS0	MSMEG_3042	pyrR	Bifunctional protein PyrR OS=Mycolicibacterium smegmatis (strain ATCC 700084 / mc(2)155) OX=246196 GN=pyrR PE=3 SV=1	0	FALSE	15.1	19	4	20	4	1	185	20.1	6.4	24.69	4	1.244	0.705	0.903	0.955353	0.96404	0.986763	1.16146e+06	1.41432e+06	1.89412e+06	1.44462e+06	997144	1.70997e+06	High	High	High	High	High	High
FALSE	High	Master Protein	A0R5W6	MSMEG_6337	MSMEG_6337	Phosphotransferase enzyme family protein OS=Mycolicibacterium smegmatis (strain ATCC 700084 / mc(2)155) OX=246196 GN=MSMEG_6337 PE=4 SV=1	0	FALSE	15.078	9	2	11	2	1	337	36.5	5.11	27.46	2	0.864	0.965	1.308	0.924417	0.956063	0.914849	1.11246e+06	831087	659694	961050	801651	862906	High	High	High	High	High	High
FALSE	High	Master Protein	A0R5F5	MSMEG_6173	MSMEG_6173	Morphological differentiation-associated protein OS=Mycolicibacterium smegmatis (strain ATCC 700084 / mc(2)155) OX=246196 GN=MSMEG_6173 PE=3 SV=1	0	FALSE	15.052	8	2	6	2	1	293	31.5	5.87	14.38	2	0.01	0.01	0.187	5.40678e-17	3.40992e-17	0.145668	244149	704196	1.10985e+06			207165	High	High	High	High	Not Found	Peak Found
FALSE	High	Master Protein	A0QXZ7	MSMEG_3481	MSMEG_3481	O-succinylbenzoate synthase OS=Mycolicibacterium smegmatis (strain ATCC 700084 / mc(2)155) OX=246196 GN=MSMEG_3481 PE=4 SV=1	0	FALSE	15.04	9	2	5	2	1	350	36.5	5.01	15.09	2	0.267	0.627	0.506	0.0330535	0.933741	0.72617	1.81642e+06	1.56753e+06	3.19548e+06	484419	983180	1.61567e+06	Peak Found	High	High	Peak Found	Peak Found	High
FALSE	High	Master Protein	A0QSG0	MSMEG_1466	rplX	Large ribosomal subunit protein uL24 OS=Mycolicibacterium smegmatis (strain ATCC 700084 / mc(2)155) OX=246196 GN=rplX PE=1 SV=1	0	FALSE	15.028	28	4	64	4	1	105	11.2	9.89	101.53	4	1.648	3.905	0.929	0.786853	0.199779	0.992177	1.54562e+07	6.80308e+06	1.36839e+07	2.54762e+07	2.65643e+07	1.27095e+07	High	High	High	High	High	High
FALSE	High	Master Protein	A0R627	MSMEG_6402	MSMEG_6402	Putative decaprenylphosphoryl-5-phosphoribose phosphatase MSMEG_6402 OS=Mycolicibacterium smegmatis (strain ATCC 700084 / mc(2)155) OX=246196 GN=MSMEG_6402 PE=3 SV=1	0	FALSE	14.972	16	2	5	2	1	180	18	11.31	18.2	2	0.01	3.475	65.35	5.40678e-17	0.257545	3.6601e-06	1.16392e+06	29750.6	45273.9		103389	2.95864e+06	High	Peak Found	High	High	Peak Found	High
FALSE	High	Master Protein	A0QPG7	MSMEG_0392	MSMEG_0392	Glycosyl transferase OS=Mycolicibacterium smegmatis (strain ATCC 700084 / mc(2)155) OX=246196 GN=MSMEG_0392 PE=4 SV=1	0	FALSE	14.942	9	4	14	4	1	504	55.3	8.75	25.85	4	2.733	0.313	0.497	0.248848	0.549926	0.718179	442992	2.20987e+06	1.17848e+06	1.21086e+06	690826	585757	High	High	High	High	Peak Found	High
FALSE	High	Master Protein	A0QWT2	MSMEG_3054	coaBC	Coenzyme A biosynthesis bifunctional protein CoaBC OS=Mycolicibacterium smegmatis (strain ATCC 700084 / mc(2)155) OX=246196 GN=coaBC PE=1 SV=1	0	FALSE	14.913	16	6	13	6	1	414	43.1	6.81	19.77	6	1.679	1.684	2.608	0.763821	0.697354	0.526202	1.0372e+06	471384	929606	1.74141e+06	793848	2.42421e+06	Peak Found	High	High	High	High	High
FALSE	High	Master Protein	A0R008	MSMEG_4219	sepF	Cell division protein SepF OS=Mycolicibacterium smegmatis (strain ATCC 700084 / mc(2)155) OX=246196 GN=sepF PE=3 SV=1	0	FALSE	14.9	12	2	16	2	1	214	24.2	5.25	41.09	2	0.702	0.01	5.331	0.77902	3.40992e-17	0.134385	1.07161e+06	1.31826e+06	226475	752307		1.2074e+06	High	High	High	High	Not Found	High
FALSE	High	Master Protein	A0R4N1	MSMEG_5893	MSMEG_5893	Mammalian cell entry protein OS=Mycolicibacterium smegmatis (strain ATCC 700084 / mc(2)155) OX=246196 GN=MSMEG_5893 PE=4 SV=1	0	FALSE	14.894	15	2	7	2	1	161	18.1	9.6	17.26	2	0.26	0.01	100	0.0290207	3.40992e-17	3.42506e-17	480163	302544		124870		257090	High	Peak Found	Not Found	High	Not Found	High
FALSE	High	Master Protein	A0QVH7	MSMEG_2578	dxr	1-deoxy-D-xylulose 5-phosphate reductoisomerase OS=Mycolicibacterium smegmatis (strain ATCC 700084 / mc(2)155) OX=246196 GN=dxr PE=3 SV=1	0	FALSE	14.88	10	2	2	2	1	398	41	4.78	5.23	2													High	Not Found	Not Found	Not Found	Not Found	Not Found
FALSE	High	Master Protein	A0QSX7	MSMEG_1638	MSMEG_1638	Roadblock/LC7 domain protein OS=Mycolicibacterium smegmatis (strain ATCC 700084 / mc(2)155) OX=246196 GN=MSMEG_1638 PE=4 SV=1	0	FALSE	14.879	23	3	17	3	1	135	14.2	4.97	29	3	1.182	1.185	3.783	0.976479	0.88144	0.288653	434740	225017	88103	513955	266659	333290	High	High	Peak Found	High	High	High
FALSE	High	Master Protein	A0QTD8	MSMEG_1804	MSMEG_1804	RNA polymerase sigma-F factor OS=Mycolicibacterium smegmatis (strain ATCC 700084 / mc(2)155) OX=246196 GN=MSMEG_1804 PE=4 SV=1	0	FALSE	14.861	14	3	15	3	1	250	27.9	5.33	42.1	3	100	1.303	0.386	5.40678e-17	0.827413	0.553663		1.87668e+06	3.90472e+06	2839995	2.44451e+06	1506124	High	High	High	High	High	High
FALSE	High	Master Protein	A0QS38	MSMEG_1336	MSMEG_1336	nitric oxide dioxygenase OS=Mycolicibacterium smegmatis (strain ATCC 700084 / mc(2)155) OX=246196 GN=MSMEG_1336 PE=3 SV=1	0	FALSE	14.854	9	3	5	3	1	411	44.2	4.91	6.68	3	1.259	0.474	1.308	0.954041	0.791243	0.914849	835545	2.43709e+06	751388	1.05229e+06	1156109	983183	High	High	Peak Found	High	Peak Found	High
FALSE	High	Master Protein	A0R2V5	MSMEG_5247	phoH2	PhoH family protein OS=Mycolicibacterium smegmatis (strain ATCC 700084 / mc(2)155) OX=246196 GN=MSMEG_5247 PE=3 SV=1	0	FALSE	14.791	10	4	11	4	1	437	47.1	6.04	10.09	4	0.913	0.01	26.198	0.950654	3.40992e-17	0.000450213	762598	412617	64204.6	696021		1682009	High	High	High	High	Not Found	High
FALSE	High	Master Protein	A0QQW0	MSMEG_0895	MSMEG_0895	Bacterial regulatory protein, GntR family protein OS=Mycolicibacterium smegmatis (strain ATCC 700084 / mc(2)155) OX=246196 GN=MSMEG_0895 PE=4 SV=1	0	FALSE	14.78	10	2	7	2	1	247	27.5	5.38	17.09	2	0.605	0.01	100	0.627245	3.40992e-17	3.42506e-17	1.3719e+06	1581398		829610		2.20358e+06	High	High	Not Found	High	Not Found	High
FALSE	High	Master Protein	A0QZY3	MSMEG_4192	MSMEG_4192	DUF3090 domain-containing protein OS=Mycolicibacterium smegmatis (strain ATCC 700084 / mc(2)155) OX=246196 GN=MSMEG_4192 PE=4 SV=1	0	FALSE	14.739	15	3	31	3	1	195	21.2	4.74	71.61	3	1.781	1.113	0.686	0.710618	0.906884	0.888033	2.75832e+06	3.99501e+06	6.81489e+06	4.91345e+06	4.44698e+06	4.67452e+06	High	High	High	High	High	High
FALSE	High	Master Protein	A0R2J4	MSMEG_5136	MSMEG_5136	Helix-turn-helix motif OS=Mycolicibacterium smegmatis (strain ATCC 700084 / mc(2)155) OX=246196 GN=MSMEG_5136 PE=4 SV=1	0	FALSE	14.713	22	2	5	2	1	150	16.7	6.55	8.94	2	0.01			5.40678e-17			301486						High	Not Found	Not Found	High	Not Found	Not Found
FALSE	High	Master Protein	A0R638	MSMEG_6413	serS	Serine--tRNA ligase OS=Mycolicibacterium smegmatis (strain ATCC 700084 / mc(2)155) OX=246196 GN=serS PE=1 SV=1	0	FALSE	14.706	8	3	21	3	1	417	45.5	5.31	44.3	3	5.084	0.461	0.368	0.014159	0.784046	0.526202	214008	1.3672e+06	1.94032e+06	1.088e+06	630482	713869	High	High	High	High	High	High
FALSE	High	Master Protein	A0R269	MSMEG_5005	MSMEG_5005	LprC protein OS=Mycolicibacterium smegmatis (strain ATCC 700084 / mc(2)155) OX=246196 GN=MSMEG_5005 PE=4 SV=1	0	FALSE	14.7	15	2	15	2	1	186	19.5	4.86	32.05	2	0.762		100	0.842854		3.42506e-17	197246			150225		230004	High	Not Found	Not Found	High	Not Found	High
FALSE	High	Master Protein	A0R435	MSMEG_5690	MSMEG_5690	Cyclase/dehydrase OS=Mycolicibacterium smegmatis (strain ATCC 700084 / mc(2)155) OX=246196 GN=MSMEG_5690 PE=4 SV=1	0	FALSE	14.673	27	3	23	3	1	150	16.8	7.3	52.75	3	1.117	0.01	0.716	0.99365	3.40992e-17	0.903741	1.60471e+06	1.47338e+06	1.97067e+06	1.7929e+06		1.41095e+06	High	High	High	High	High	High
FALSE	High	Master Protein	A0R5Z2	MSMEG_6367	glfT1	Galactofuranosyltransferase GlfT1 OS=Mycolicibacterium smegmatis (strain ATCC 700084 / mc(2)155) OX=246196 GN=glfT1 PE=1 SV=1	0	FALSE	14.666	10	2	9	2	1	302	34	8.85	16.8	2	2.266	0.204	2.937	0.438675	0.296508	0.435502	263742	634586	117669	597770	129365	345638	High	High	High	High	High	High
FALSE	High	Master Protein	A0R1C6	MSMEG_4703	MSMEG_4703	Glycerol-3-phosphate acyltransferase OS=Mycolicibacterium smegmatis (strain ATCC 700084 / mc(2)155) OX=246196 GN=MSMEG_4703 PE=3 SV=1	0	FALSE	14.622	6	3	4	3	1	786	88.9	6.67	9.92	3		0.736	0.01		0.975158	3.42506e-17		564415	745423		415656		Not Found	High	High	Not Found	Peak Found	High
FALSE	High	Master Protein	A0R6M5	MSMEG_6602	MSMEG_6602	Oxidoreductase OS=Mycolicibacterium smegmatis (strain ATCC 700084 / mc(2)155) OX=246196 GN=MSMEG_6602 PE=4 SV=1	0	FALSE	14.581	14	4	10	4	1	345	37.3	6.6	12.02	4	1.395	100	2.069	0.904667	3.40992e-17	0.676972	261190		175244	364470	213894	362583	High	High	High	High	High	High
FALSE	High	Master Protein	A0QU15	MSMEG_2042	MSMEG_2042	Phosphotransferase enzyme family protein OS=Mycolicibacterium smegmatis (strain ATCC 700084 / mc(2)155) OX=246196 GN=MSMEG_2042 PE=3 SV=1	0	FALSE	14.579	10	3	14	3	1	378	42.1	4.68	20.48	3	1.396	0.431	1.419	0.904667	0.757065	0.877978	470236	1.2863e+06	401744	656416	554917	570111	High	High	High	High	High	High
FALSE	High	Master Protein	A0QWH5	MSMEG_2944	ruvA	Holliday junction branch migration complex subunit RuvA OS=Mycolicibacterium smegmatis (strain ATCC 700084 / mc(2)155) OX=246196 GN=ruvA PE=1 SV=1	0	FALSE	14.54	24	3	8	3	1	195	20	6.6	10.84	3	0.01		1.051	5.40678e-17		0.987523	918170		1.50151e+06			1.57857e+06	High	High	High	Not Found	High	High
FALSE	High	Master Protein	A0R555	MSMEG_6071	MSMEG_6071	Metallo-beta-lactamase superfamily protein OS=Mycolicibacterium smegmatis (strain ATCC 700084 / mc(2)155) OX=246196 GN=MSMEG_6071 PE=4 SV=1	0	FALSE	14.535	18	3	3	3	1	314	33.7	6.76	5.51	3	100		100	5.40678e-17		3.42506e-17				45325.2		104620	Not Found	Not Found	Not Found	Peak Found	Not Found	High
FALSE	High	Master Protein	A0QRD4	MSMEG_1076	MSMEG_1076	Acid stress chaperone HdeA OS=Mycolicibacterium smegmatis (strain ATCC 700084 / mc(2)155) OX=246196 GN=MSMEG_1076 PE=4 SV=1	0	FALSE	14.515	27	2	12	2	1	91	9.5	5.14	34.07	2	100	11.555	0.945	5.40678e-17	0.0080312	0.993872		514502	1.87757e+06	2.23142e+06	5.94528e+06	1.77425e+06	High	High	High	High	High	High
FALSE	High	Master Protein	A0R7I9	MSMEG_6933	trxB	Thioredoxin reductase OS=Mycolicibacterium smegmatis (strain ATCC 700084 / mc(2)155) OX=246196 GN=trxB PE=1 SV=1	0	FALSE	14.494	14	3	13	3	1	311	33.5	4.86	5.99	3	6.113	0.697	0.426	0.00449451	0.963064	0.617296	189674	1.76792e+06	1.36197e+06	1.15941e+06	1.23145e+06	579526	High	High	High	High	High	High
FALSE	High	Master Protein	A0QQL1	MSMEG_0794	MSMEG_0794	SGNH hydrolase-type esterase domain-containing protein OS=Mycolicibacterium smegmatis (strain ATCC 700084 / mc(2)155) OX=246196 GN=MSMEG_0794 PE=4 SV=1	0	FALSE	14.462	12	2	7	2	1	249	26	9.13	16.46	2	1.218		100	0.963596		3.42506e-17	73619.2			89634.8		1.26539e+06	High	High	Not Found	High	Not Found	High
FALSE	High	Master Protein	A0R565	MSMEG_6081	MSMEG_6081	Uncharacterized protein OS=Mycolicibacterium smegmatis (strain ATCC 700084 / mc(2)155) OX=246196 GN=MSMEG_6081 PE=4 SV=1	0	FALSE	14.415	12	2	5	2	1	261	26.8	4.6	14.46	2	0.782		100	0.861579		3.42506e-17	269230			210531		175002	High	High	High	High	Not Found	High
FALSE	High	Master Protein	A0R0W2	MSMEG_4528	cysH	Adenosine 5'-phosphosulfate reductase OS=Mycolicibacterium smegmatis (strain ATCC 700084 / mc(2)155) OX=246196 GN=cysH PE=1 SV=1	0	FALSE	14.391	15	3	11	3	1	236	25.7	4.84	17.42	3	0.705	1.872	0.945	0.786853	0.62237	0.993872	1.25443e+06	837362	1.21553e+06	884852	1.56737e+06	1.14833e+06	High	High	Peak Found	High	High	High
FALSE	High	Master Protein	A0QYC2	MSMEG_3607	dthD	D-threitol dehydrogenase OS=Mycolicibacterium smegmatis (strain ATCC 700084 / mc(2)155) OX=246196 GN=dthD PE=1 SV=1	0	FALSE	14.374	14	3	12	3	1	260	26.3	5.06	24.82	3	2.194	0.01	0.01	0.479236	3.40992e-17	3.42506e-17	599455	1.27666e+06	391522	1.31501e+06			High	High	High	High	Not Found	High
FALSE	High	Master Protein	A0R2Q8	MSMEG_5201	MSMEG_5201	Regulatory protein GntR, HTH OS=Mycolicibacterium smegmatis (strain ATCC 700084 / mc(2)155) OX=246196 GN=MSMEG_5201 PE=4 SV=1	0	FALSE	14.337	10	2	6	2	1	263	29.1	6.81	14.25	2		0.834	0.57		0.994467	0.797444		945742	1.00437e+06		788797	572144	High	High	High	High	High	Peak Found
FALSE	High	Master Protein	A0R1Z0	MSMEG_4923	nucS	Endonuclease NucS OS=Mycolicibacterium smegmatis (strain ATCC 700084 / mc(2)155) OX=246196 GN=nucS PE=3 SV=1	0	FALSE	14.336	14	3	17	3	1	224	25.1	5.36	23.14	3	0.299	0.316	2.593	0.0588446	0.557678	0.52838	1.80753e+06	806303	284489	540443	254833	737669	High	High	High	High	High	High
FALSE	High	Master Protein	A0QZT4	MSMEG_4142	MSMEG_4142	Transcriptional repressor, TetR family protein, putative OS=Mycolicibacterium smegmatis (strain ATCC 700084 / mc(2)155) OX=246196 GN=MSMEG_4142 PE=4 SV=1	0	FALSE	14.334	27	3	6	3	1	208	23	6.14	8.59	3	0.01		0.087	5.40678e-17		0.015261	94982.2		513006			44563.5	High	Not Found	High	High	High	High
FALSE	High	Master Protein	A0QQP8	MSMEG_0832	def	Peptide deformylase OS=Mycolicibacterium smegmatis (strain ATCC 700084 / mc(2)155) OX=246196 GN=def PE=3 SV=1	0	FALSE	14.328	16	2	14	2	1	197	21.2	4.77	21.21	2	1.635	0.01	1.217	0.793944	3.40992e-17	0.940532	474498	1.77353e+06	380931	775578		463575	High	High	High	High	High	High
FALSE	High	Master Protein	A0QYK4	MSMEG_3689	MSMEG_3689	Sodium:solute symporter OS=Mycolicibacterium smegmatis (strain ATCC 700084 / mc(2)155) OX=246196 GN=MSMEG_3689 PE=3 SV=1	0	FALSE	14.179	5	3	21	3	1	576	61.6	6.55	33.72	3	0.81	0.152	0.965	0.893871	0.159427	0.994749	3.41478e+06	4.30462e+06	3.07268e+06	2.76755e+06	652427	2.96423e+06	High	High	High	High	High	High
FALSE	High	Master Protein	A0R2V7	MSMEG_5249	glyA	Serine hydroxymethyltransferase OS=Mycolicibacterium smegmatis (strain ATCC 700084 / mc(2)155) OX=246196 GN=glyA PE=1 SV=1	0	FALSE	14.178	11	4	11	4	1	490	51.9	5.67	14.49	4			0.01			3.42506e-17			503300				High	High	High	High	High	High
FALSE	High	Master Protein	A0R3D3	MSMEG_5432	pth	Peptidyl-tRNA hydrolase OS=Mycolicibacterium smegmatis (strain ATCC 700084 / mc(2)155) OX=246196 GN=pth PE=1 SV=1	0	FALSE	14.177	11	2	9	2	1	191	20.3	9.54	13.95	2	1.865	0.195	5.258	0.661397	0.275698	0.138827	978819	1.65089e+06	539390	1825463	322433	2.83593e+06	High	High	High	High	High	High
FALSE	High	Master Protein	A0QRB1	MSMEG_1052	MSMEG_1052	Amino acid carrier protein OS=Mycolicibacterium smegmatis (strain ATCC 700084 / mc(2)155) OX=246196 GN=MSMEG_1052 PE=3 SV=1	0	FALSE	14.147	10	4	21	4	1	514	54.3	7.78	40.7	4	0.542	0.421	0.881	0.497432	0.747996	0.979647	3.03226e+06	3.2974e+06	2.49998e+06	1642265	1.38908e+06	2.20291e+06	High	High	High	High	High	High
FALSE	High	Master Protein	A0QNF6	MSMEG_0024	MSMEG_0024	Peptidyl-prolyl cis-trans isomerase OS=Mycolicibacterium smegmatis (strain ATCC 700084 / mc(2)155) OX=246196 GN=MSMEG_0024 PE=3 SV=1	0	FALSE	14.036	14	2	16	2	1	175	18.7	5.73	42.54	2	1.875	2.102	0.392	0.656909	0.548017	0.562826	821918	1.47636e+06	3.82684e+06	1.54122e+06	3.10324e+06	1.4985e+06	High	High	High	High	High	High
FALSE	High	Master Protein	A0QZ03	MSMEG_3851	MSMEG_3851	LppI protein OS=Mycolicibacterium smegmatis (strain ATCC 700084 / mc(2)155) OX=246196 GN=MSMEG_3851 PE=4 SV=1	0	FALSE	14.028	24	3	4	3	1	229	23.2	4.81	6.75	3			100			3.42506e-17						356612	High	Not Found	Not Found	Not Found	Not Found	High
FALSE	High	Master Protein	A0QUY9	MSMEG_2387	leuC	3-isopropylmalate dehydratase large subunit OS=Mycolicibacterium smegmatis (strain ATCC 700084 / mc(2)155) OX=246196 GN=leuC PE=3 SV=1	0	FALSE	14.02	5	2	13	2	1	484	51.4	5.63	39.93	2	3.661	1.221	0.844	0.0783584	0.860213	0.968798	818359	2.35672e+06	3.67344e+06	2996010	2.87768e+06	3.10098e+06	Peak Found	High	High	High	High	High
FALSE	High	Master Protein	A0R3D2	MSMEG_5431	rplY	Large ribosomal subunit protein bL25 OS=Mycolicibacterium smegmatis (strain ATCC 700084 / mc(2)155) OX=246196 GN=rplY PE=1 SV=1	0	FALSE	14.018	19	3	11	3	1	215	22.5	4.58	20.95	3	1.168	0.01	100	0.982322	3.40992e-17	3.42506e-17	1.70891e+06	991067		1995502		1.63382e+06	High	High	Not Found	High	Not Found	High
FALSE	High	Master Protein	A0QRJ0	MSMEG_1134	htpX	Protease HtpX homolog OS=Mycolicibacterium smegmatis (strain ATCC 700084 / mc(2)155) OX=246196 GN=htpX PE=3 SV=1	0	FALSE	13.959	5	1	6	1	1	295	31.8	9.35	16.29	1	0.75	0.01	2.375	0.837061	3.40992e-17	0.582216	771865	492591	232890	579178		553092	High	High	High	Peak Found	High	High
FALSE	High	Master Protein	A0QVQ0	MSMEG_2651	MSMEG_2651	Alkanesulfonate monooxygenase family protein OS=Mycolicibacterium smegmatis (strain ATCC 700084 / mc(2)155) OX=246196 GN=MSMEG_2651 PE=4 SV=1	0	FALSE	13.899	9	2	12	2	1	385	41.6	5.82	26.51	2	1.528	0.332	1.236	0.842854	0.598059	0.93642	1.19339e+06	1.02815e+06	864280	1.82325e+06	341367	1.06818e+06	High	High	High	High	High	High
FALSE	High	Master Protein	A0QZ40	MSMEG_3887	tatA	Sec-independent protein translocase protein TatA OS=Mycolicibacterium smegmatis (strain ATCC 700084 / mc(2)155) OX=246196 GN=tatA PE=3 SV=1	0	FALSE	13.886	33	2	23	2	1	81	8.9	8.54	52.31	2	2.166	2.315	0.933	0.49194	0.488855	0.993734	1.48525e+06	1.20589e+06	2.91265e+06	3.21772e+06	2.79111e+06	2.71712e+06	High	High	High	High	High	High
FALSE	High	Master Protein	A0R2Z2	MSMEG_5284	MSMEG_5284	Patatin OS=Mycolicibacterium smegmatis (strain ATCC 700084 / mc(2)155) OX=246196 GN=MSMEG_5284 PE=4 SV=1	0	FALSE	13.878	14	4	7	4	1	340	35.7	5.05	16.17	4	0.01	0.01	3.713	5.40678e-17	3.40992e-17	0.298188	515293	534899	91757			340731	High	High	High	Not Found	High	High
FALSE	High	Master Protein	A0R0S7	MSMEG_4493	era	GTPase Era OS=Mycolicibacterium smegmatis (strain ATCC 700084 / mc(2)155) OX=246196 GN=era PE=1 SV=2	0	FALSE	13.848	11	3	25	3	1	299	33	6.19	25.65	3	1.041	0.675	0.795	0.99365	0.956063	0.945408	1.87175e+06	3.31139e+06	3.37404e+06	1.9483e+06	2.23373e+06	2.68377e+06	High	High	High	High	High	High
FALSE	High	Master Protein	A0QT01	MSMEG_1662	MSMEG_1662	Taurine-pyruvate aminotransferase OS=Mycolicibacterium smegmatis (strain ATCC 700084 / mc(2)155) OX=246196 GN=MSMEG_1662 PE=3 SV=1	0	FALSE	13.846	9	4	11	4	1	461	50	5.38	21.94	4	0.01	0.764	3.586	5.40678e-17	0.984349	0.31321	388854	2.08949e+06	702878		1.59538e+06	2.52044e+06	High	High	High	High	High	High
FALSE	High	Master Protein	A0R570	MSMEG_6087	MSMEG_6087	beta-lactamase OS=Mycolicibacterium smegmatis (strain ATCC 700084 / mc(2)155) OX=246196 GN=MSMEG_6087 PE=3 SV=1	0	FALSE	13.84	13	3	7	3	1	439	47.1	5.85	13.29	3		0.01	100		3.40992e-17	3.42506e-17		811565				1.27049e+06	High	Peak Found	Not Found	High	Not Found	High
FALSE	High	Master Protein	A0R2B3	MSMEG_5050	map	Methionine aminopeptidase OS=Mycolicibacterium smegmatis (strain ATCC 700084 / mc(2)155) OX=246196 GN=map PE=3 SV=1	0	FALSE	13.803	11	2	8	2	1	254	27.5	5.38	19.67	2		0.799	0.01		0.999339	3.42506e-17		1.23627e+06	766101		987618		Not Found	High	High	High	High	Not Found
FALSE	High	Master Protein	A0R795	MSMEG_6829	MSMEG_6829	Transcriptional regulatory protein OS=Mycolicibacterium smegmatis (strain ATCC 700084 / mc(2)155) OX=246196 GN=MSMEG_6829 PE=4 SV=1	0	FALSE	13.791	24	3	11	3	1	150	16.6	8.25	21.53	3	0.814		0.607	0.895755		0.827367	520408		756432	423408		458901	High	Not Found	High	High	High	High
FALSE	High	Master Protein	A0R7E4	MSMEG_6880	MSMEG_6880	Hydrophobic amino acid ABC transporter, putative OS=Mycolicibacterium smegmatis (strain ATCC 700084 / mc(2)155) OX=246196 GN=MSMEG_6880 PE=3 SV=1	0	FALSE	13.784	7	2	7	2	1	429	45	4.59	11.65	2	0.725	0.01	100	0.803939	3.40992e-17	3.42506e-17	446228	547229		323349		624126	High	High	High	High	Not Found	High
FALSE	High	Master Protein	A0QWV8	MSMEG_3080	MSMEG_3080	Putative gluconeogenesis factor OS=Mycolicibacterium smegmatis (strain ATCC 700084 / mc(2)155) OX=246196 GN=MSMEG_3080 PE=3 SV=1	0	FALSE	13.753	11	4	6	4	1	354	37.4	9.04	8.19	4	1.856	2.66	0.683	0.669083	0.404572	0.884984	1.27754e+06	1.036e+06	2.59291e+06	2371383	2.75578e+06	1.77215e+06	Peak Found	Peak Found	High	Peak Found	High	High
FALSE	High	Master Protein	A0R0D8	MSMEG_4351	MSMEG_4351	Oxidoreductase YjgI OS=Mycolicibacterium smegmatis (strain ATCC 700084 / mc(2)155) OX=246196 GN=MSMEG_4351 PE=3 SV=1	0	FALSE	13.738	13	3	17	3	1	252	25.4	4.89	34.24	3	3.007	2.673	2.746	0.176591	0.401353	0.487437	829576	634900	1.0764e+06	2.49431e+06	1.69682e+06	2.95627e+06	High	High	High	High	High	High
FALSE	High	Master Protein	A0R029	MSMEG_4240	MSMEG_4240	Polyprenyl synthetase OS=Mycolicibacterium smegmatis (strain ATCC 700084 / mc(2)155) OX=246196 GN=MSMEG_4240 PE=3 SV=1	0	FALSE	13.704	16	4	12	4	1	362	38.8	5.07	15.5	4	0.213		0.087	0.0091275		0.0155421	877681		972514	187090		84960.8	High	High	High	High	High	High
FALSE	High	Master Protein	A0QY11	MSMEG_3495	MSMEG_3495	MmpS5 protein OS=Mycolicibacterium smegmatis (strain ATCC 700084 / mc(2)155) OX=246196 GN=MSMEG_3495 PE=3 SV=1	0	FALSE	13.675	22	3	11	3	1	158	17.2	5.34	19.17	3	2.033	0.01	100	0.56813	3.40992e-17	3.42506e-17	506260	2.26188e+06		1.02935e+06		542278	High	High	High	High	Not Found	High
FALSE	High	Master Protein	A0QWZ8	MSMEG_3121	MSMEG_3121	DNA-binding protein OS=Mycolicibacterium smegmatis (strain ATCC 700084 / mc(2)155) OX=246196 GN=MSMEG_3121 PE=4 SV=1	0	FALSE	13.673	14	3	9	3	1	281	29.5	7.09	25.5	3	3.031	1.729	0.866	0.171882	0.678162	0.968798	1.40398e+06	2.03362e+06	4.06781e+06	4.25485e+06	3.51706e+06	3.52158e+06	High	Peak Found	High	High	High	High
FALSE	High	Master Protein	A0QVQ6	MSMEG_2657	MSMEG_2657	Peptidase, M16 family protein OS=Mycolicibacterium smegmatis (strain ATCC 700084 / mc(2)155) OX=246196 GN=MSMEG_2657 PE=3 SV=1	0	FALSE	13.649	9	4	15	4	1	434	47.5	5.72	14.53	4	0.594	0.01	100	0.61246	3.40992e-17	3.42506e-17	1.29985e+06	1.26487e+06		772555		2.58021e+06	High	High	Not Found	High	High	High
FALSE	High	Master Protein	A0QY23	MSMEG_3507	MSMEG_3507	Fructose-bisphosphate aldolase class 1 OS=Mycolicibacterium smegmatis (strain ATCC 700084 / mc(2)155) OX=246196 GN=MSMEG_3507 PE=3 SV=1	0	FALSE	13.624	12	3	20	3	1	297	31.9	4.94	37.2	3	3.681	0.915	0.34	0.0766613	0.96404	0.467389	821501	3.53479e+06	1.07575e+07	3.02415e+06	3.23353e+06	3.66083e+06	High	High	High	High	High	High
FALSE	High	Master Protein	A0QXA4	MSMEG_3228	MSMEG_3228	Acyl-CoA thioesterase II OS=Mycolicibacterium smegmatis (strain ATCC 700084 / mc(2)155) OX=246196 GN=MSMEG_3228 PE=3 SV=1	0	FALSE	13.614	11	2	6	2	1	287	32.1	5.9	17.23	2	1.694	0.01	100	0.752786	3.40992e-17	3.42506e-17	768417	1243521		1.30147e+06		1.05766e+06	High	High	Not Found	High	Not Found	High
FALSE	High	Master Protein	A0R5C4	MSMEG_6141	MSMEG_6141	N-acyl-D-glutamate amidohydrolase OS=Mycolicibacterium smegmatis (strain ATCC 700084 / mc(2)155) OX=246196 GN=MSMEG_6141 PE=4 SV=1	0	FALSE	13.611	6	3	6	3	1	593	65.4	7.01	9.32	3	100	6.043	0.01	5.40678e-17	0.0662706	3.42506e-17		234878	916889	1.4095e+06	1.41944e+06		High	Peak Found	High	Peak Found	High	High
FALSE	High	Master Protein	A0R6E6	MSMEG_6521	MSMEG_6521	Sulfate/thiosulfate import ATP-binding protein CysA 2 OS=Mycolicibacterium smegmatis (strain ATCC 700084 / mc(2)155) OX=246196 GN=MSMEG_6521 PE=4 SV=1	0	FALSE	13.589	18	5	12	5	1	354	36.6	6.16	15.26	5	1.291	0.285	1.877	0.948709	0.493442	0.73187	765680	739897	480810	988208	210738	902256	High	High	High	High	Peak Found	High
FALSE	High	Master Protein	A0R0B2	MSMEG_4325	fabD	Malonyl CoA-acyl carrier protein transacylase OS=Mycolicibacterium smegmatis (strain ATCC 700084 / mc(2)155) OX=246196 GN=fabD PE=1 SV=1	0	FALSE	13.575	13	3	7	3	1	290	29.7	4.93	15.09	3	0.867		100	0.927288		3.42506e-17	168032			145607		152058	High	High	High	High	Not Found	High
FALSE	High	Master Protein	A0R6T2	MSMEG_6662	MSMEG_6662	Short chain dehydrogenase OS=Mycolicibacterium smegmatis (strain ATCC 700084 / mc(2)155) OX=246196 GN=MSMEG_6662 PE=3 SV=1	0	FALSE	13.568	8	2	5	2	1	281	29.4	5.34	11.27	2		1.041	1.686		0.933741	0.797444		413828	411154		430632	693208	High	High	High	Not Found	Peak Found	Peak Found
FALSE	High	Master Protein	A0R5Z1	MSMEG_6366	MSMEG_6366	O-antigen export system, ATP-binding protein OS=Mycolicibacterium smegmatis (strain ATCC 700084 / mc(2)155) OX=246196 GN=MSMEG_6366 PE=3 SV=1	0	FALSE	13.559	14	4	32	4	1	269	29.4	5.92	52.49	4	1.389	0.602	1.11	0.907084	0.912787	0.968798	645931	2.47528e+06	1.43746e+06	897313	1.49106e+06	1.59593e+06	High	High	High	High	High	High
FALSE	High	Master Protein	A0QW60	MSMEG_2820	MSMEG_2820	Uncharacterized protein OS=Mycolicibacterium smegmatis (strain ATCC 700084 / mc(2)155) OX=246196 GN=MSMEG_2820 PE=4 SV=1	0	FALSE	13.552	10	3	7	3	1	389	41.1	5.12	10.73	3	100	0.202	0.81	5.40678e-17	0.290676	0.957184		567907	234374	146045	114668	189887	High	High	High	High	Peak Found	High
FALSE	High	Master Protein	A0R5K8	MSMEG_6227	MSMEG_6227	Transcriptional regulator, PadR family protein OS=Mycolicibacterium smegmatis (strain ATCC 700084 / mc(2)155) OX=246196 GN=MSMEG_6227 PE=4 SV=1	0	FALSE	13.533	18	3	27	3	1	246	26.6	7.14	37.51	3	1.536	0.699	1.103	0.842338	0.96404	0.970441	5.47988e+06	7588098	6.9492e+06	8.41453e+06	5.30697e+06	7.66537e+06	High	High	High	High	High	High
FALSE	High	Master Protein	A0R528	MSMEG_6042	kstR	HTH-type transcriptional repressor KstR OS=Mycolicibacterium smegmatis (strain ATCC 700084 / mc(2)155) OX=246196 GN=kstR PE=1 SV=1	0	FALSE	13.524	21	4	10	4	1	204	22.6	8.97	18.85	4	0.01	1.439	0.127	5.40678e-17	0.779625	0.0514176	340167	1.68724e+06	1.99465e+06		2428065	253081	High	High	High	High	High	High
FALSE	High	Master Protein	A0QT04	MSMEG_1665	MSMEG_1665	Aldehyde dehydrogenase (NAD) family protein OS=Mycolicibacterium smegmatis (strain ATCC 700084 / mc(2)155) OX=246196 GN=MSMEG_1665 PE=3 SV=1	0	FALSE	13.51	8	3	5	3	1	493	51.9	5.07	6.59	3	0.01	0.01	0.01	5.40678e-17	3.40992e-17	3.42506e-17	206055	62185.5	108917				High	High	High	Peak Found	Not Found	High
FALSE	High	Master Protein	A0QV00	MSMEG_2398	thiL	Thiamine-monophosphate kinase OS=Mycolicibacterium smegmatis (strain ATCC 700084 / mc(2)155) OX=246196 GN=thiL PE=3 SV=1	0	FALSE	13.489	11	2	12	2	1	337	34.2	4.87	22.9	2	0.966	0.786	0.905	0.967851	0.994644	0.986763	873354	2.06335e+06	837655	844064	1.62257e+06	757891	High	High	High	High	High	High
FALSE	High	Master Protein	A0R5T7	MSMEG_6307	MSMEG_6307	Glutamine-binding periplasmic protein/glutamine transport system permease protein OS=Mycolicibacterium smegmatis (strain ATCC 700084 / mc(2)155) OX=246196 GN=MSMEG_6307 PE=3 SV=1	0	FALSE	13.431	7	3	12	3	1	475	50.8	5.02	12.37	3	1.625	0.657	0.601	0.79822	0.953352	0.82537	623031	1.1333e+06	1.54553e+06	1.01257e+06	745052	928291	Peak Found	High	High	High	High	High
FALSE	High	Master Protein	A0QXC3	MSMEG_3250	MSMEG_3250	ABC transporter, ATP-binding protein OS=Mycolicibacterium smegmatis (strain ATCC 700084 / mc(2)155) OX=246196 GN=MSMEG_3250 PE=4 SV=1	0	FALSE	13.358	11	2	9	2	1	284	31.2	7.24	18.53	2	0.809		100	0.893078		3.42506e-17	292464			236482		254457	High	Not Found	Not Found	High	Not Found	High
FALSE	High	Master Protein	A0QQ17	MSMEG_0594	MSMEG_0594	Iron-sulfur cluster binding protein OS=Mycolicibacterium smegmatis (strain ATCC 700084 / mc(2)155) OX=246196 GN=MSMEG_0594 PE=4 SV=1	0	FALSE	13.356	6	3	11	3	1	489	53	6.73	17.48	3	0.418	0.704	0.474	0.230729	0.96404	0.689976	788687	641068	788715	329370	451327	373888	Peak Found	High	High	High	High	High
FALSE	High	Master Protein	A0QQQ6	MSMEG_0840	MSMEG_0840	Transmembrane protein OS=Mycolicibacterium smegmatis (strain ATCC 700084 / mc(2)155) OX=246196 GN=MSMEG_0840 PE=4 SV=1	0	FALSE	13.342	12	2	7	2	1	217	23.7	6.93	15.15	2	0.721		100	0.800238		3.42506e-17	227946			164387		85407.2	High	High	High	High	Peak Found	High
FALSE	High	Master Protein	A0R3I2	MSMEG_5482	mscL	Large-conductance mechanosensitive channel OS=Mycolicibacterium smegmatis (strain ATCC 700084 / mc(2)155) OX=246196 GN=mscL PE=3 SV=1	0	FALSE	13.318	19	2	14	2	1	156	16.6	4.97	41.78	2	1.049	0.146	0.455	0.994207	0.147035	0.661628	1.12899e+06	1.89964e+06	2.90673e+06	1.1843e+06	278094	1.324e+06	High	High	High	High	High	High
FALSE	High	Master Protein	A0QT22	MSMEG_1684	MSMEG_1684	Primosomal protein OS=Mycolicibacterium smegmatis (strain ATCC 700084 / mc(2)155) OX=246196 GN=MSMEG_1684 PE=4 SV=1	0	FALSE	13.297	9	4	12	4	1	431	47.2	4.25	9.69	4	0.01	100	0.433	5.40678e-17	3.40992e-17	0.628828	109003		166559		366342	72182.2	High	High	High	High	High	High
FALSE	High	Master Protein	A0R2U5	MSMEG_5236	MSMEG_5236	Dienelactone hydrolase family protein OS=Mycolicibacterium smegmatis (strain ATCC 700084 / mc(2)155) OX=246196 GN=MSMEG_5236 PE=4 SV=1	0	FALSE	13.295	14	3	10	3	1	274	29.1	6.43	11.11	3	8.373	0.01	8.855	0.000469845	3.40992e-17	0.0319988	175466	589720	195117	1.46926e+06		1.7278e+06	High	High	Peak Found	High	Peak Found	Peak Found
FALSE	High	Master Protein	A0R6G3	MSMEG_6538	MSMEG_6538	3-oxoacyl-[acyl-carrier-protein] reductase MabA OS=Mycolicibacterium smegmatis (strain ATCC 700084 / mc(2)155) OX=246196 GN=MSMEG_6538 PE=3 SV=1	0	FALSE	13.294	7	2	5	2	1	235	24.4	5.35	11.67	2	100		100	5.40678e-17		3.42506e-17				353839		270236	High	Not Found	High	High	Not Found	Peak Found
FALSE	High	Master Protein	A0QVF2	MSMEG_2553	MSMEG_2553	Transcriptional regulator, TetR family protein OS=Mycolicibacterium smegmatis (strain ATCC 700084 / mc(2)155) OX=246196 GN=MSMEG_2553 PE=4 SV=1	0	FALSE	13.291	18	3	19	3	1	182	19.9	9.07	24.1	3	1.459	2.142	1.437	0.882043	0.533589	0.87571	960604	539896	1.07707e+06	1.40104e+06	1.15625e+06	1547398	High	High	High	High	High	High
FALSE	High	Master Protein	A0QTM3	MSMEG_1895	MSMEG_1895	HTH-type transcriptional regulator AlsR OS=Mycolicibacterium smegmatis (strain ATCC 700084 / mc(2)155) OX=246196 GN=MSMEG_1895 PE=3 SV=1	0	FALSE	13.289	10	2	3	2	1	304	32.5	6.68	9.22	2													High	Not Found	Not Found	High	Not Found	Not Found
FALSE	High	Master Protein	A0QXU0	MSMEG_3424	MSMEG_3424	S-adenosyl-L-methionine-dependent methyltransferase OS=Mycolicibacterium smegmatis (strain ATCC 700084 / mc(2)155) OX=246196 GN=MSMEG_3424 PE=3 SV=1	0	FALSE	13.277	13	3	6	3	1	284	31	5.96	15.15	3	1.393	0.332	3.288	0.904667	0.598059	0.360546	456736	595533	245631	636377	197856	807651	High	High	Peak Found	High	High	High
FALSE	High	Master Protein	A0QRH1	MSMEG_1115	menG	Demethylmenaquinone methyltransferase OS=Mycolicibacterium smegmatis (strain ATCC 700084 / mc(2)155) OX=246196 GN=menG PE=3 SV=1	0	FALSE	13.238	16	3	9	3	1	229	24.7	9.23	8.72	3	2.945	0.337	0.992	0.190462	0.606192	0.994749	800808	1.95476e+06	1238716	2.35818e+06	658112	1.22899e+06	High	High	High	High	High	High
FALSE	High	Master Protein	A0R040	MSMEG_4251	MSMEG_4251	Cyclase/dehydrase OS=Mycolicibacterium smegmatis (strain ATCC 700084 / mc(2)155) OX=246196 GN=MSMEG_4251 PE=4 SV=1	0	FALSE	13.22	24	3	8	3	1	145	16.2	5.43	17.43	3	1.073	0.673	0.433	0.998036	0.956063	0.628184	1.60113e+06	3.55908e+06	4.861e+06	1.71781e+06	2.39351e+06	2.10376e+06	High	High	High	High	High	High
FALSE	High	Master Protein	A0R7G2	MSMEG_6900	ponA1	Penicillin-binding protein 1A OS=Mycolicibacterium smegmatis (strain ATCC 700084 / mc(2)155) OX=246196 GN=ponA1 PE=3 SV=1	0	FALSE	13.191	4	2	4	2	1	785	81.5	4.84	8.96	2		0.01	0.01		3.40992e-17	3.42506e-17		349753	128019				High	High	High	Not Found	High	Not Found
FALSE	High	Master Protein	A0QTR2	MSMEG_1934	MSMEG_1934	ATP-binding protein OS=Mycolicibacterium smegmatis (strain ATCC 700084 / mc(2)155) OX=246196 GN=MSMEG_1934 PE=4 SV=1	0	FALSE	13.152	34	3	21	3	1	79	8.4	4.84	31.36	3	0.958	4.042	0.748	0.963596	0.183978	0.92158	2.28e+06	673636	2.46881e+06	2.18497e+06	2.72263e+06	1.8458e+06	High	High	High	High	High	High
FALSE	High	Master Protein	A0R316	MSMEG_5308	MSMEG_5308	Seven-bladed beta-propeller protein MSMEG_5308 OS=Mycolicibacterium smegmatis (strain ATCC 700084 / mc(2)155) OX=246196 GN=MSMEG_5308 PE=1 SV=1	0	FALSE	12.977	11	3	9	3	1	368	38.2	4.91	17.55	3	0.74	0.01	100	0.820559	3.40992e-17	3.42506e-17	141139	336025		104422		121566	High	High	High	High	Not Found	High
FALSE	High	Master Protein	A0QVI1	MSMEG_2582	MSMEG_2582	Uncharacterized protein OS=Mycolicibacterium smegmatis (strain ATCC 700084 / mc(2)155) OX=246196 GN=MSMEG_2582 PE=4 SV=1	0	FALSE	12.905	20	3	17	3	1	179	19.7	8.59	25.89	3	7.885	2.586	1.587	0.000740591	0.42062	0.826263	186206	312591	558945	1.46831e+06	808261	887320	High	High	High	High	High	High
FALSE	High	Master Protein	A0QYQ7	MSMEG_3746	pyrG	CTP synthase OS=Mycolicibacterium smegmatis (strain ATCC 700084 / mc(2)155) OX=246196 GN=pyrG PE=1 SV=1	0	FALSE	12.893	8	4	8	4	1	590	64.2	5.64	12.35	4	1.248	34.455	0.905	0.955353	6.5972e-05	0.986763	1153763	28517.2	1.07229e+06	1.43999e+06	982563	970002	High	Peak Found	High	High	High	High
FALSE	High	Master Protein	A0QX66	MSMEG_3190	bioD	ATP-dependent dethiobiotin synthetase BioD OS=Mycolicibacterium smegmatis (strain ATCC 700084 / mc(2)155) OX=246196 GN=bioD PE=3 SV=1	0	FALSE	12.876	16	3	7	3	1	225	22.4	5.2	10.42	3	0.358	0.01	48.771	0.129942	3.40992e-17	1.92855e-05	8877022	4233666	374002	3.17966e+06		18240282	Peak Found	High	High	Peak Found	High	Peak Found
FALSE	High	Master Protein	A0R3A8	MSMEG_5405	MSMEG_5405	Transcriptional regulator, ArsR family protein OS=Mycolicibacterium smegmatis (strain ATCC 700084 / mc(2)155) OX=246196 GN=MSMEG_5405 PE=4 SV=1	0	FALSE	12.861	23	2	9	2	1	117	12.6	7.52	16.97	2	100	1.651	0.554	5.40678e-17	0.712855	0.780674		416121	909831	460515	687053	503869	Not Found	High	High	Peak Found	High	High
FALSE	High	Master Protein	A0QVL4	MSMEG_2615	MSMEG_2615	Chelatase OS=Mycolicibacterium smegmatis (strain ATCC 700084 / mc(2)155) OX=246196 GN=MSMEG_2615 PE=3 SV=1	0	FALSE	12.85	8	4	10	4	1	627	67	6.24	17.54	4	0.74	0.031	0.592	0.820559	0.000652417	0.817441	505365	1.78151e+06	909084	373780	54557.6	538595	High	High	High	High	Peak Found	High
FALSE	High	Master Protein	A0QV14	MSMEG_2412	pyc	Pyruvate carboxylase OS=Mycolicibacterium smegmatis (strain ATCC 700084 / mc(2)155) OX=246196 GN=pyc PE=4 SV=1	0	FALSE	12.832	5	4	7	4	1	1127	120.7	5.35	11.31	4	1.112	100	0.22	0.994207	3.40992e-17	0.213371	181217		602394	201481	461102	132667	High	Not Found	High	High	Peak Found	High
FALSE	High	Master Protein	A0QZY7	MSMEG_4196	MSMEG_4196	LppL protein OS=Mycolicibacterium smegmatis (strain ATCC 700084 / mc(2)155) OX=246196 GN=MSMEG_4196 PE=4 SV=1	0	FALSE	12.807	14	4	13	4	1	346	35	4.89	17.77	4	100	2.956	0.276	5.40678e-17	0.342017	0.328998		493120	3.10366e+06	646320	1457758	857303	Peak Found	High	High	High	High	High
FALSE	High	Master Protein	A0QQK3	MSMEG_0786	pknG	Serine/threonine-protein kinase PknG OS=Mycolicibacterium smegmatis (strain ATCC 700084 / mc(2)155) OX=246196 GN=pknG PE=1 SV=1	0	FALSE	12.805	4	3	6	3	1	760	82.6	5.39	6.62	3	2.979	0.01	3.607	0.182529	3.40992e-17	0.31321	144067	1.18546e+06	94648.5	429157		341415	High	High	Peak Found	High	Not Found	Peak Found
FALSE	High	Master Protein	A0R7E0	MSMEG_6876	MSMEG_6876	Branched chain amino acid transport ATP-binding protein OS=Mycolicibacterium smegmatis (strain ATCC 700084 / mc(2)155) OX=246196 GN=MSMEG_6876 PE=3 SV=1	0	FALSE	12.794	10	2	8	2	1	240	25.2	5.88	17.82	2	0.722	0.635	0.382	0.800514	0.939213	0.545371	287142	457394	538555	207263	290592	205572	High	High	High	High	High	High
FALSE	High	Master Protein	A0R020	MSMEG_4231	murF	UDP-N-acetylmuramoyl-tripeptide--D-alanyl-D-alanine ligase OS=Mycolicibacterium smegmatis (strain ATCC 700084 / mc(2)155) OX=246196 GN=murF PE=3 SV=1	0	FALSE	12.734	6	3	11	3	1	509	51.6	5.17	16.11	3	2.574	0.972	1.49	0.307264	0.956063	0.857119	608195	577632	639674	1.56526e+06	561673	952929	High	Peak Found	High	High	High	High
FALSE	High	Master Protein	A0QW29	MSMEG_2786	MSMEG_2786	Hydrolase, alpha/beta fold family protein OS=Mycolicibacterium smegmatis (strain ATCC 700084 / mc(2)155) OX=246196 GN=MSMEG_2786 PE=3 SV=1	0	FALSE	12.724	9	3	18	3	1	529	54.6	4.81	34.64	3	1.29	1.067	0.203	0.948709	0.922622	0.178287	248679	1.07456e+06	1.2907e+06	320696	1.14633e+06	262256	High	High	High	Peak Found	High	High
FALSE	High	Master Protein	A0QP08	MSMEG_0231	MSMEG_0231	Thiamine-binding protein domain-containing protein OS=Mycolicibacterium smegmatis (strain ATCC 700084 / mc(2)155) OX=246196 GN=MSMEG_0231 PE=3 SV=1	0	FALSE	12.713	25	2	10	2	1	99	10.4	4.72	29.58	2	0.01	0.01		5.40678e-17	3.40992e-17		1.75208e+06	1.25292e+06					High	High	High	High	High	Peak Found
FALSE	High	Master Protein	A0QRD2	MSMEG_1073	MSMEG_1073	Oxidoreductase, short-chain dehydrogenase/reductase family protein OS=Mycolicibacterium smegmatis (strain ATCC 700084 / mc(2)155) OX=246196 GN=MSMEG_1073 PE=3 SV=1	0	FALSE	12.69	8	2	17	2	1	304	32.5	9.33	34.34	2	1.512	2.411	3.424	0.847107	0.467344	0.337287	1.82385e+06	1.45635e+06	1.50189e+06	2756898	3.51166e+06	5.14318e+06	High	High	High	High	High	High
FALSE	High	Master Protein	A0QP86	MSMEG_0309	MSMEG_0309	Aldehyde dehydrogenase family protein OS=Mycolicibacterium smegmatis (strain ATCC 700084 / mc(2)155) OX=246196 GN=MSMEG_0309 PE=3 SV=1	0	FALSE	12.655	7	3	7	3	1	497	52.3	4.73	11.1	3	1.757	0.05	6.994	0.715992	0.00494017	0.0646094	1.15545e+06	1855979	54157.8	2.02972e+06	92329.5	378781	High	High	Peak Found	High	High	High
FALSE	High	Master Protein	A0R172	MSMEG_4647	MSMEG_4647	Carbohydrate kinase, PfkB, putative OS=Mycolicibacterium smegmatis (strain ATCC 700084 / mc(2)155) OX=246196 GN=MSMEG_4647 PE=4 SV=1	0	FALSE	12.62	12	3	5	3	1	274	28.9	5.02	10.91	3		1.213	0.01		0.86608	3.42506e-17		648800	1.78558e+06		786728		Not Found	High	High	Not Found	High	Not Found
FALSE	High	Master Protein	A0QV25	MSMEG_2423	smc	Chromosome partition protein Smc OS=Mycolicibacterium smegmatis (strain ATCC 700084 / mc(2)155) OX=246196 GN=smc PE=3 SV=1	0	FALSE	12.619	4	3	5	3	1	1195	129.7	5.08	10.05	3	0.01	0.01	1.264	5.40678e-17	3.40992e-17	0.926793	686020	426035	674916			853054	High	High	Peak Found	Not Found	Not Found	Peak Found
FALSE	High	Master Protein	A0R533	MSMEG_6047	MSMEG_6047	Cation ABC transporter, periplasmic cation-binding protein, putative OS=Mycolicibacterium smegmatis (strain ATCC 700084 / mc(2)155) OX=246196 GN=MSMEG_6047 PE=4 SV=1	0	FALSE	12.614	10	2	14	2	1	321	33.2	4.48	27.47	2	0.393	2.193	1.59	0.184199	0.520303	0.826263	1699914	417062	1.12262e+06	667555	914565	1.78485e+06	High	High	High	High	High	High
FALSE	High	Master Protein	A0R648	MSMEG_6423	MSMEG_6423	Glycerophosphoryl diester phosphodiesterase family protein OS=Mycolicibacterium smegmatis (strain ATCC 700084 / mc(2)155) OX=246196 GN=MSMEG_6423 PE=4 SV=1	0	FALSE	12.612	6	1	3	1	1	281	30.4	6.74	12.33	1	100		100	5.40678e-17		3.42506e-17				200195		222894	Not Found	Not Found	Not Found	High	Not Found	High
FALSE	High	Master Protein	A0QYS5	MSMEG_3769	argH	Argininosuccinate lyase OS=Mycolicibacterium smegmatis (strain ATCC 700084 / mc(2)155) OX=246196 GN=argH PE=1 SV=1	0	FALSE	12.566	7	3	6	3	1	469	49.7	5.16	6.57	3	1.247	1.254	0.081	0.955353	0.848969	0.0119127	87023.4	851043	1.17857e+06	108522	1.06703e+06	95379.5	Peak Found	High	High	High	High	Peak Found
FALSE	High	Master Protein	A0QZN0	MSMEG_4086	ssuD	Nitrilotriacetate monooxygenase component A OS=Mycolicibacterium smegmatis (strain ATCC 700084 / mc(2)155) OX=246196 GN=ssuD PE=4 SV=1	0	FALSE	12.545	18	3	5	3	1	193	20.9	6.04	11.32	3	0.177	0.01	100	0.00266059	3.40992e-17	3.42506e-17	418548	263250		73934.8		696683	Peak Found	High	Peak Found	High	Peak Found	High
FALSE	High	Master Protein	A0R639	MSMEG_6414	MSMEG_6414	Septum formation-related domain-containing protein OS=Mycolicibacterium smegmatis (strain ATCC 700084 / mc(2)155) OX=246196 GN=MSMEG_6414 PE=4 SV=1	0	FALSE	12.512	8	3	4	3	1	483	49.7	4.93	5.22	3			0.01			3.42506e-17			160237				High	High	High	Peak Found	Not Found	Peak Found
FALSE	High	Master Protein	A0QZL5	MSMEG_4067	MSMEG_4067	Zinc-containing alcohol dehydrogenase superfamily protein OS=Mycolicibacterium smegmatis (strain ATCC 700084 / mc(2)155) OX=246196 GN=MSMEG_4067 PE=4 SV=1	0	FALSE	12.479	15	4	11	4	1	329	34.3	6.16	23.39	4	1.945	0.01	100	0.620739	3.40992e-17	3.42506e-17	445485	1.28689e+06		866684		461873	High	High	High	High	Not Found	High
FALSE	High	Master Protein	A0R5Z0	MSMEG_6365	bpa	Bacterial proteasome activator OS=Mycolicibacterium smegmatis (strain ATCC 700084 / mc(2)155) OX=246196 GN=bpa PE=1 SV=1	0	FALSE	12.458	28	4	11	4	1	175	18.9	4.61	25.21	4	100	3.105	0.01	5.40678e-17	0.314536	3.42506e-17		467425	1.52133e+06	389042	1.45126e+06		High	High	High	High	High	High
FALSE	High	Master Protein	A0QSX3	MSMEG_1634	MSMEG_1634	Probable forkhead-associated protein OS=Mycolicibacterium smegmatis (strain ATCC 700084 / mc(2)155) OX=246196 GN=MSMEG_1634 PE=4 SV=1	0	FALSE	12.429	17	2	11	2	1	199	20.4	5	18.48	2	1.048		3.152	0.994207		0.3884	611526		132276	640644		416886	High	High	Peak Found	High	High	High
FALSE	High	Master Protein	A0QX21	MSMEG_3144	MSMEG_3144	Membrane protein OS=Mycolicibacterium smegmatis (strain ATCC 700084 / mc(2)155) OX=246196 GN=MSMEG_3144 PE=4 SV=1	0	FALSE	12.425	18	3	14	3	1	200	20.7	4.54	28.79	3	0.66	2.862	0.01	0.715784	0.358033	3.42506e-17	1070170	600036	1.58335e+06	706787	1.71756e+06		High	High	High	High	High	High
FALSE	High	Master Protein	A0R3Y4	MSMEG_5638	MSMEG_5638	Metallo-beta-lactamase family protein OS=Mycolicibacterium smegmatis (strain ATCC 700084 / mc(2)155) OX=246196 GN=MSMEG_5638 PE=4 SV=1	0	FALSE	12.408	10	3	8	3	1	371	40.6	7.03	13.5	3	0.01	0.01		5.40678e-17	3.40992e-17		261912	238551					High	High	Not Found	High	Not Found	High
FALSE	High	Master Protein	A0QX26	MSMEG_3149	MSMEG_3149	VWFA domain-containing protein OS=Mycolicibacterium smegmatis (strain ATCC 700084 / mc(2)155) OX=246196 GN=MSMEG_3149 PE=3 SV=1	0	FALSE	12.395	9	2	4	2	1	327	34.9	8.63	11.27	2	100	0.01		5.40678e-17	3.40992e-17			313287		63521.7			High	High	Not Found	High	Not Found	High
FALSE	High	Master Protein	A0R5B0	MSMEG_6127	MSMEG_6127	Anti-sigma factor antagonist OS=Mycolicibacterium smegmatis (strain ATCC 700084 / mc(2)155) OX=246196 GN=MSMEG_6127 PE=3 SV=1	0	FALSE	12.367	21	2	12	2	1	119	12	4.53	23.86	2	0.86	0.01		0.923374	3.40992e-17		2.83665e+06	2.52108e+06		2.43981e+06			High	High	High	High	Not Found	High
FALSE	High	Master Protein	A0QRU6	MSMEG_1243	MSMEG_1243	DUF4007 domain-containing protein OS=Mycolicibacterium smegmatis (strain ATCC 700084 / mc(2)155) OX=246196 GN=MSMEG_1243 PE=4 SV=1	0	FALSE	12.364	10	4	7	4	1	357	39.3	7.58	6.93	4	1.179	0.281	4.769	0.976479	0.485959	0.174338	28301087	2.07476e+07	7.06363e+06	3.3369e+07	5.82622e+06	3.36839e+07	Peak Found	High	High	High	High	High
FALSE	High	Master Protein	A0R5I3	MSMEG_6201	MSMEG_6201	Transglycosylase OS=Mycolicibacterium smegmatis (strain ATCC 700084 / mc(2)155) OX=246196 GN=MSMEG_6201 PE=4 SV=1	0	FALSE	12.327	5	3	5	3	1	788	82.6	5.14	10.82	3	0.01	100	0.01	5.40678e-17	3.40992e-17	3.42506e-17	362828		566029		488374		High	High	High	Not Found	High	Not Found
FALSE	High	Master Protein	A0QQP7	MSMEG_0830	MSMEG_0830	Acetyltransferase, gnat family protein OS=Mycolicibacterium smegmatis (strain ATCC 700084 / mc(2)155) OX=246196 GN=MSMEG_0830 PE=4 SV=1	0	FALSE	12.325	11	3	7	3	1	308	32.9	9.14	10.77	3	0.782	2.627	1.075	0.861579	0.413014	0.982785	741882	200801	506873	580363	527450	544839	High	High	Peak Found	High	Peak Found	High
FALSE	High	Master Protein	A0QZM7	MSMEG_4083	MSMEG_4083	Monooxygenase OS=Mycolicibacterium smegmatis (strain ATCC 700084 / mc(2)155) OX=246196 GN=MSMEG_4083 PE=3 SV=1	0	FALSE	12.31	5	2	7	2	1	471	52.7	6.92	14.86	2	100	0.854	0.762	5.40678e-17	0.985337	0.927935		772418	376548	223105	659945	286851	Not Found	High	High	High	High	High
FALSE	High	Master Protein	A0QXH0	MSMEG_3297	MSMEG_3297	Transcriptional regulator, CadC OS=Mycolicibacterium smegmatis (strain ATCC 700084 / mc(2)155) OX=246196 GN=MSMEG_3297 PE=4 SV=1	0	FALSE	12.273	9	3	7	3	1	406	45.6	5.12	7.86	3	100	0.287	1.999	5.40678e-17	0.497904	0.69807		760113	288233	403990	218272	576146	Not Found	High	Peak Found	High	High	High
FALSE	High	Master Protein	A0QS51	MSMEG_1352	MSMEG_1352	Hydrolase, alpha/beta fold family protein OS=Mycolicibacterium smegmatis (strain ATCC 700084 / mc(2)155) OX=246196 GN=MSMEG_1352 PE=4 SV=1	0	FALSE	12.266	16	5	15	5	1	305	32.9	6.13	23.49	5	100	0.654	0.01	5.40678e-17	0.952509	3.42506e-17		1327354	2.50512e+06	59830.6	867964		High	High	High	High	High	High
FALSE	High	Master Protein	A0R726	MSMEG_6756	glpK	Glycerol kinase OS=Mycolicibacterium smegmatis (strain ATCC 700084 / mc(2)155) OX=246196 GN=glpK PE=3 SV=1	0	FALSE	12.239	6	3	10	3	1	505	55.6	5.57	23.68	3	0.768	0.785	0.735	0.84506	0.994644	0.914849	876883	1.65769e+06	2.44856e+06	673674	1.30202e+06	1.79948e+06	Peak Found	High	High	High	High	High
FALSE	High	Master Protein	A0R5M7	MSMEG_6246	egtE	Probable hercynylcysteine sulfoxide lyase OS=Mycolicibacterium smegmatis (strain ATCC 700084 / mc(2)155) OX=246196 GN=egtE PE=3 SV=1	0	FALSE	12.239	14	3	7	3	1	371	39	5.52	14.57	3	0.12		3.713	0.000142842		0.298188	965808		124588	115884		462597	High	Not Found	Peak Found	High	Not Found	High
FALSE	High	Master Protein	A0R212	MSMEG_4948	MSMEG_4948	L-threonylcarbamoyladenylate synthase OS=Mycolicibacterium smegmatis (strain ATCC 700084 / mc(2)155) OX=246196 GN=MSMEG_4948 PE=3 SV=1	0	FALSE	12.205	10	2	18	2	1	221	23	4.83	38.99	2	1.286	0.721	0.485	0.94898	0.96404	0.703538	1.25603e+06	2.76591e+06	1.86781e+06	1.61518e+06	1.99444e+06	905201	High	High	High	High	High	High
FALSE	High	Master Protein	A0QR39	MSMEG_0975	MSMEG_0975	CobQ/CobB/MinD/ParA nucleotide binding domain-containing protein OS=Mycolicibacterium smegmatis (strain ATCC 700084 / mc(2)155) OX=246196 GN=MSMEG_0975 PE=4 SV=1	0	FALSE	12.204	7	3	12	3	1	442	46.8	6.67	24.93	3	3.831	1.024	1.863	0.0641703	0.939975	0.733844	961341	689029	891083	3.68308e+06	705301	1.66013e+06	High	High	High	High	High	High
FALSE	High	Master Protein	A0QQC1	MSMEG_0702	MSMEG_0702	Monooxygenase OS=Mycolicibacterium smegmatis (strain ATCC 700084 / mc(2)155) OX=246196 GN=MSMEG_0702 PE=4 SV=1	0	FALSE	12.129	16	3	6	3	1	310	33.4	4.91	9.98	3	0.654	100	0.066	0.710201	3.40992e-17	0.00565542	136790		840489	89465.8	819646	55812.2	High	Peak Found	High	High	High	Peak Found
FALSE	High	Master Protein	A0QNP8	MSMEG_0120	MSMEG_0120	Probable transcriptional regulatory protein OS=Mycolicibacterium smegmatis (strain ATCC 700084 / mc(2)155) OX=246196 GN=MSMEG_0120 PE=4 SV=1	0	FALSE	12.126	14	2	5	2	1	219	24.7	5.62	11.3	2	1.894		100	0.646754		3.42506e-17	233406			442100		536235	High	Not Found	Not Found	High	Not Found	High
FALSE	High	Master Protein	A0R5T0	MSMEG_6300	MSMEG_6300	Transcriptional regulator, GntR family protein OS=Mycolicibacterium smegmatis (strain ATCC 700084 / mc(2)155) OX=246196 GN=MSMEG_6300 PE=4 SV=1	0	FALSE	12.09	17	3	8	3	1	225	25.5	6.54	19.22	3	0.174	0.01	2.611	0.0023702	3.40992e-17	0.526202	1.93458e+06	2.34369e+06	627372	336029		1.63786e+06	Peak Found	High	High	Peak Found	Not Found	High
FALSE	High	Master Protein	A0QV46	MSMEG_2444	MSMEG_2444	Dienelactone hydrolase family protein OS=Mycolicibacterium smegmatis (strain ATCC 700084 / mc(2)155) OX=246196 GN=MSMEG_2444 PE=4 SV=1	0	FALSE	12.089	17	3	6	3	1	236	25.1	8.48	2.71	3	2.858	0.048	100	0.21216	0.00446702	3.42506e-17	75110.4	723340		214681	35052.8	285892	Peak Found	High	Not Found	High	Peak Found	High
FALSE	High	Master Protein	A0QT70	MSMEG_1736	MSMEG_1736	Glycerol-3-phosphate dehydrogenase OS=Mycolicibacterium smegmatis (strain ATCC 700084 / mc(2)155) OX=246196 GN=MSMEG_1736 PE=3 SV=1	0	FALSE	12.078	8	4	12	4	1	581	63	6.38	14.7	4	0.652	0.145	21.38	0.708203	0.143609	0.00112461	3.30239e+06	1.47632e+06	491390	2.15243e+06	213984	1.05057e+07	High	High	High	High	High	High
FALSE	High	Master Protein	A0QU91	MSMEG_2121	MSMEG_2121	Multiphosphoryl transfer protein (MTP) OS=Mycolicibacterium smegmatis (strain ATCC 700084 / mc(2)155) OX=246196 GN=MSMEG_2121 PE=3 SV=1	0	FALSE	12.07	4	2	5	2	1	808	83.2	5.07	8.25	2	0.919	2.511	2.391	0.951647	0.440883	0.577759	2.65327e+06	2110923	1.13006e+06	2.43769e+06	5.30083e+06	2.70145e+06	High	High	Peak Found	Peak Found	Peak Found	High
FALSE	High	Master Protein	A0QWV0	MSMEG_3072	ribBA	Riboflavin biosynthesis protein RibBA OS=Mycolicibacterium smegmatis (strain ATCC 700084 / mc(2)155) OX=246196 GN=ribBA PE=3 SV=1	0	FALSE	12.068	8	3	10	3	1	439	47.9	5.33	8.66	3	0.01	2.419	0.104	5.40678e-17	0.46532	0.0283236	599157	409864	2.01397e+06		991416	209693	High	High	High	High	Peak Found	High
FALSE	High	Master Protein	A0QP01	MSMEG_0224	MSMEG_0224	O-methyltransferase MdmC OS=Mycolicibacterium smegmatis (strain ATCC 700084 / mc(2)155) OX=246196 GN=MSMEG_0224 PE=4 SV=1	0	FALSE	12.06	11	2	5	2	1	218	23.1	5	14.53	2		1.462	0.01		0.771101	3.42506e-17		1.42874e+06	2.26473e+06		2.08917e+06		Not Found	High	High	Not Found	High	Not Found
FALSE	High	Master Protein	A0QS96	MSMEG_1398	rpsL	Small ribosomal subunit protein uS12 OS=Mycolicibacterium smegmatis (strain ATCC 700084 / mc(2)155) OX=246196 GN=rpsL PE=1 SV=1	0	FALSE	12.024	27	4	43	4	1	124	13.9	11.37	43.61	4	3.074	0.692	6.811	0.163121	0.961858	0.0696008	4.45773e+06	2.58584e+06	1.30852e+06	1.37015e+07	1.78939e+06	8.91292e+06	High	High	High	High	High	High
FALSE	High	Master Protein	A0QUV4	MSMEG_2349	MSMEG_2349	Glycosyl hydrolase, family protein 57 OS=Mycolicibacterium smegmatis (strain ATCC 700084 / mc(2)155) OX=246196 GN=MSMEG_2349 PE=3 SV=1	0	FALSE	12.022	4	2	9	2	1	514	56.8	6.52	14.47	2	1.145	0.437	1.234	0.988566	0.764389	0.93642	918264	1.03582e+06	1.0348e+06	1.05129e+06	452317	1.2773e+06	Peak Found	High	High	High	High	High
FALSE	High	Master Protein	A0R529	MSMEG_6043	otsB	Trehalose 6-phosphate phosphatase OS=Mycolicibacterium smegmatis (strain ATCC 700084 / mc(2)155) OX=246196 GN=otsB PE=3 SV=1	0	FALSE	12.021	12	2	7	2	1	249	25.9	5.06	14.82	2	1.175	0.94	0.976	0.979682	0.962779	0.997826	1.10004e+06	1.23908e+06	1.08746e+06	1.29237e+06	1.16449e+06	1.06109e+06	Peak Found	High	High	High	High	High
FALSE	High	Master Protein	A0R4N5	MSMEG_5897	MSMEG_5897	Virulence factor mce family protein OS=Mycolicibacterium smegmatis (strain ATCC 700084 / mc(2)155) OX=246196 GN=MSMEG_5897 PE=4 SV=1	0	FALSE	12	13	5	7	5	1	454	48.3	4.93	7.71	5	0.708	0.01	100	0.786853	3.40992e-17	3.42506e-17	282664	341465		200192		187761	High	High	High	Peak Found	High	Peak Found
FALSE	High	Master Protein	A0QX30	MSMEG_3153	MSMEG_3153	Uncharacterized protein OS=Mycolicibacterium smegmatis (strain ATCC 700084 / mc(2)155) OX=246196 GN=MSMEG_3153 PE=4 SV=1	0	FALSE	11.995	11	3	14	3	1	291	31	4.72	24.95	3	0.859	0.676	1.976	0.923374	0.956063	0.703538	5.20618e+06	4.52358e+06	2709667	4.47283e+06	3.0565e+06	5.35548e+06	High	High	High	High	High	High
FALSE	High	Master Protein	A0R037	MSMEG_4248	MSMEG_4248	1-acylglycerol-3-phosphate O-acyltransferase OS=Mycolicibacterium smegmatis (strain ATCC 700084 / mc(2)155) OX=246196 GN=MSMEG_4248 PE=4 SV=1	0	FALSE	11.995	6	1	1	1	1	241	26.4	9.2	4.4	1		0.01	0.01		3.40992e-17	3.42506e-17		517690	837799				Not Found	Peak Found	High	Not Found	Not Found	Not Found
FALSE	High	Master Protein	A0R579	MSMEG_6096	coaX	Type III pantothenate kinase OS=Mycolicibacterium smegmatis (strain ATCC 700084 / mc(2)155) OX=246196 GN=coaX PE=3 SV=1	0	FALSE	11.975	12	2	9	2	1	271	28.9	6.54	14.8	2	0.501	0.415	0.527	0.409285	0.740598	0.75404	340598	2.04271e+06	524289	170709	847949	276488	High	High	High	High	High	High
FALSE	High	Master Protein	A0QYH7	MSMEG_3662	MSMEG_3662	Mannose-binding lectin OS=Mycolicibacterium smegmatis (strain ATCC 700084 / mc(2)155) OX=246196 GN=MSMEG_3662 PE=1 SV=1	0	FALSE	11.965	13	3	18	3	1	208	21.9	4.68	20.29	3	1.081	0.123	0.54	0.999631	0.0933573	0.764864	1.10166e+06	1.80597e+06	1.98849e+06	1.19081e+06	221698	1.07446e+06	High	High	High	High	High	Peak Found
FALSE	High	Master Protein	A0QPL6	MSMEG_0441	MSMEG_0441	Mycothiol-dependent maleylpyruvate isomerase metal-binding domain-containing protein OS=Mycolicibacterium smegmatis (strain ATCC 700084 / mc(2)155) OX=246196 GN=MSMEG_0441 PE=4 SV=1	0	FALSE	11.956	14	2	16	2	1	242	26.5	4.67	32.37	2	0.934	0.01	0.807	0.955353	3.40992e-17	0.95626	718880	302970	696632	671621		562410	High	High	High	High	Not Found	High
FALSE	High	Master Protein	A0QNY8	MSMEG_0211	MSMEG_0211	UvrABC system protein A OS=Mycolicibacterium smegmatis (strain ATCC 700084 / mc(2)155) OX=246196 GN=MSMEG_0211 PE=3 SV=1	0	FALSE	11.939	7	4	5	4	1	787	84.1	6.2	6.42	4													High	High	High	Not Found	High	High
FALSE	High	Master Protein	A0R066	MSMEG_4276	ilvE	Branched-chain-amino-acid aminotransferase OS=Mycolicibacterium smegmatis (strain ATCC 700084 / mc(2)155) OX=246196 GN=ilvE PE=1 SV=1	0	FALSE	11.917	10	3	6	3	1	368	39.8	5.05	11.13	3	100	100	0.01	5.40678e-17	3.40992e-17	3.42506e-17			866228	428664	722517		High	High	High	High	High	Not Found
FALSE	High	Master Protein	A0QZ33	MSMEG_3880	MSMEG_3880	Nitrilase/cyanide hydratase and apolipoprotein N-acyltransferase OS=Mycolicibacterium smegmatis (strain ATCC 700084 / mc(2)155) OX=246196 GN=MSMEG_3880 PE=4 SV=1	0	FALSE	11.893	13	3	9	3	1	139	15.2	10.48	7.35	3	0.653	0.06	0.921	0.709137	0.0101594	0.98871	419443	911716	389029	274028	55039.8	358406	High	High	High	High	Peak Found	High
FALSE	High	Master Protein	A0QV52	MSMEG_2450	MSMEG_2450	Adenosylmethionine--8-amino-7-oxononanoate transaminase OS=Mycolicibacterium smegmatis (strain ATCC 700084 / mc(2)155) OX=246196 GN=MSMEG_2450 PE=3 SV=1	0	FALSE	11.89	12	4	10	4	1	461	49.4	5.96	16.21	4	0.309	0.938	0.572	0.0687759	0.963064	0.797444	1.34761e+06	1.26328e+06	2.48496e+06	416131	1.18494e+06	1.42067e+06	High	High	High	Peak Found	High	High
FALSE	High	Master Protein	A0QTK4	MSMEG_1876	lpqB	Lipoprotein LpqB OS=Mycolicibacterium smegmatis (strain ATCC 700084 / mc(2)155) OX=246196 GN=lpqB PE=3 SV=1	0	FALSE	11.889	7	3	5	3	1	585	61.4	5.22	8.82	3		0.01	0.01		3.40992e-17	3.42506e-17		255796	443315				High	High	High	High	Not Found	High
FALSE	High	Master Protein	A0QV60	MSMEG_2458	MSMEG_2458	SsuA/THI5-like domain-containing protein OS=Mycolicibacterium smegmatis (strain ATCC 700084 / mc(2)155) OX=246196 GN=MSMEG_2458 PE=4 SV=1	0	FALSE	11.885	7	2	12	2	1	326	34.3	4.36	28.76	2	100	100	0.01	5.40678e-17	3.40992e-17	3.42506e-17			891260	567855	958347		Not Found	High	High	High	High	High
FALSE	High	Master Protein	A0QVZ0	MSMEG_2746	MSMEG_2746	Conserved hypothetical alanine and leucine rich protein OS=Mycolicibacterium smegmatis (strain ATCC 700084 / mc(2)155) OX=246196 GN=MSMEG_2746 PE=4 SV=1	0	FALSE	11.841	10	3	11	3	1	348	38.3	4.88	15.49	3	1.429	0.572	3.166	0.89743	0.895992	0.385182	584669	663510	139033	835513	379637	440244	High	High	High	High	High	High
FALSE	High	Master Protein	A0R635	MSMEG_6410	MSMEG_6410	Putative Rieske 2Fe-2S iron-sulfur protein MSMEG_6410/MSMEI_6242 OS=Mycolicibacterium smegmatis (strain ATCC 700084 / mc(2)155) OX=246196 GN=MSMEG_6410 PE=1 SV=1	0	FALSE	11.834	5	2	6	2	1	518	58.6	5.26	14.86	2		100	0.257		3.40992e-17	0.296032			743819		412225	190958	High	Not Found	High	High	High	High
FALSE	High	Master Protein	A0R711	MSMEG_6741	MSMEG_6741	Antar domain protein OS=Mycolicibacterium smegmatis (strain ATCC 700084 / mc(2)155) OX=246196 GN=MSMEG_6741 PE=4 SV=1	0	FALSE	11.832	11	2	7	2	1	226	24.6	5.21	14.19	2	0.641		100	0.690597		3.42506e-17	929999			596429		205373	High	High	High	High	Not Found	High
FALSE	High	Master Protein	A0QVU5	MSMEG_2698	MSMEG_2698	Limonene-1,2-epoxide hydrolase domain-containing protein OS=Mycolicibacterium smegmatis (strain ATCC 700084 / mc(2)155) OX=246196 GN=MSMEG_2698 PE=4 SV=1	0	FALSE	11.814	16	2	20	2	1	136	15.4	8.18	48.96	2	1.568	1.762	1.359	0.826247	0.662378	0.89873	2.30151e+06	1.59235e+06	2.46812e+06	3.60918e+06	2805765	3353700	High	High	High	High	High	High
FALSE	High	Master Protein	A0R3L0	MSMEG_5511	MSMEG_5511	von Willebrand factor, type A OS=Mycolicibacterium smegmatis (strain ATCC 700084 / mc(2)155) OX=246196 GN=MSMEG_5511 PE=4 SV=1	0	FALSE	11.812	6	4	8	4	1	666	73.9	5.47	3.82	4	0.609	0.01	100	0.633667	3.40992e-17	3.42506e-17	794026	642570		483769		695747	High	High	Not Found	High	High	High
FALSE	High	Master Protein	A0QWG7	MSMEG_2936	MSMEG_2936	Hydrolase, nudix family protein OS=Mycolicibacterium smegmatis (strain ATCC 700084 / mc(2)155) OX=246196 GN=MSMEG_2936 PE=4 SV=1	0	FALSE	11.779	11	3	6	3	1	351	38.2	5.95	7.23	3			0.01			3.42506e-17			133284				Not Found	High	High	Not Found	High	Not Found
FALSE	High	Master Protein	A0QWJ3	MSMEG_2962	secF	Protein-export membrane protein SecF OS=Mycolicibacterium smegmatis (strain ATCC 700084 / mc(2)155) OX=246196 GN=secF PE=3 SV=1	0	FALSE	11.748	5	2	7	2	1	422	45	8.24	21.56	2	100	0.01	0.01	5.40678e-17	3.40992e-17	3.42506e-17		769241	1.19473e+06	684541			High	High	High	High	High	High
FALSE	High	Master Protein	A0R1Y5	MSMEG_4917	MSMEG_4917	Tetratricopeptide repeat domain protein OS=Mycolicibacterium smegmatis (strain ATCC 700084 / mc(2)155) OX=246196 GN=MSMEG_4917 PE=4 SV=1	0	FALSE	11.722	11	2	5	2	1	296	31.1	4.77	7.32	2	0.765	0.01	100	0.843565	3.40992e-17	3.42506e-17	555957	722608		425161		517484	High	High	Not Found	High	Not Found	High
FALSE	High	Master Protein	A0QRP5	MSMEG_1191	MSMEG_1191	DUF5652 domain-containing protein OS=Mycolicibacterium smegmatis (strain ATCC 700084 / mc(2)155) OX=246196 GN=MSMEG_1191 PE=4 SV=1	0	FALSE	11.718	32	2	18	2	1	73	7.7	11.03	44.36	2	1.065	32.315	100	0.997212	9.08067e-05	3.42506e-17	789719	148302		840730	4.79235e+06	702850	High	High	High	High	High	High
FALSE	High	Master Protein	A0R594	MSMEG_6111	tilS	tRNA(Ile)-lysidine synthase OS=Mycolicibacterium smegmatis (strain ATCC 700084 / mc(2)155) OX=246196 GN=tilS PE=3 SV=1	0	FALSE	11.706	13	3	6	3	1	322	34.4	8.38	13.72	3													High	High	High	High	High	Not Found
FALSE	High	Master Protein	A0QT19	MSMEG_1681	MSMEG_1681	Endoribonuclease L-PSP superfamily protein OS=Mycolicibacterium smegmatis (strain ATCC 700084 / mc(2)155) OX=246196 GN=MSMEG_1681 PE=3 SV=1	0	FALSE	11.655	16	2	3	2	1	147	16.2	5.01	8.29	2		100	0.01		3.40992e-17	3.42506e-17			2.23259e+06		284815		Not Found	Not Found	High	Not Found	Peak Found	Not Found
FALSE	High	Master Protein	A0QNJ0	MSMEG_0060	eccB1	ESX-1 secretion system ATPase EccB1 OS=Mycolicibacterium smegmatis (strain ATCC 700084 / mc(2)155) OX=246196 GN=eccB1 PE=1 SV=1	0	FALSE	11.651	9	3	7	3	1	479	51	6.95	12.32	3	2.495	0.087	0.201	0.337404	0.0350862	0.173721	212470	1.39413e+06	828974	530202	121701	166391	High	High	High	High	High	High
FALSE	High	Master Protein	A0QNM0	MSMEG_0092	MSMEG_0092	Probable transcriptional regulatory protein OS=Mycolicibacterium smegmatis (strain ATCC 700084 / mc(2)155) OX=246196 GN=MSMEG_0092 PE=4 SV=1	0	FALSE	11.56	8	1	4	1	1	211	23.1	5.47	14.5	1	1.36	0.01	100	0.923374	3.40992e-17	3.42506e-17	307949	470570		418802		465619	High	High	Not Found	High	Not Found	High
FALSE	High	Master Protein	A0QXE5	MSMEG_3272	derI1	D-erythrulose-4-phosphate isomerase 1 OS=Mycolicibacterium smegmatis (strain ATCC 700084 / mc(2)155) OX=246196 GN=derI1 PE=1 SV=1	0	FALSE	11.554	16	2	4	2	1	153	16.1	5.05	6.97	2		0.87	0.01		0.98316	3.42506e-17		491291	494825		427303		High	Peak Found	High	Not Found	High	High
FALSE	High	Master Protein	A0QZ83	MSMEG_3932	MSMEG_3932	14 kDa antigen OS=Mycolicibacterium smegmatis (strain ATCC 700084 / mc(2)155) OX=246196 GN=MSMEG_3932 PE=3 SV=1	0	FALSE	11.539	24	2	5	2	1	145	15.9	5.02	12.26	2	0.01			5.40678e-17			233063						High	Not Found	High	Not Found	Not Found	Not Found
FALSE	High	Master Protein	A0R067	MSMEG_4278	gcvT	Aminomethyltransferase OS=Mycolicibacterium smegmatis (strain ATCC 700084 / mc(2)155) OX=246196 GN=gcvT PE=3 SV=1	0	FALSE	11.516	10	3	7	3	1	365	38.8	5.16	10.13	3			0.01			3.42506e-17			485334				High	High	High	Not Found	Not Found	High
FALSE	High	Master Protein	A0QVM9	MSMEG_2630	MSMEG_2630	DHH family protein OS=Mycolicibacterium smegmatis (strain ATCC 700084 / mc(2)155) OX=246196 GN=MSMEG_2630 PE=1 SV=1	0	FALSE	11.5	10	3	8	3	1	340	35.5	5.47	10.04	3		1.28	0.01		0.83599	3.42506e-17		213972	776029		273884		Peak Found	High	High	High	High	Peak Found
FALSE	High	Master Protein	A0QUN9	MSMEG_2275	hypD	Hydrogenase expression/formation protein HypD OS=Mycolicibacterium smegmatis (strain ATCC 700084 / mc(2)155) OX=246196 GN=hypD PE=3 SV=1	0	FALSE	11.484	11	3	12	3	1	367	39.8	5.83	13.72	3	0.604	0.62	1.578	0.625474	0.926769	0.828744	1.57354e+06	1.24602e+06	1.43413e+06	950048	772105	2262994	High	High	High	Peak Found	High	High
FALSE	High	Master Protein	A0QWJ6	MSMEG_2965	relA	GTP pyrophosphokinase OS=Mycolicibacterium smegmatis (strain ATCC 700084 / mc(2)155) OX=246196 GN=relA PE=3 SV=1	0	FALSE	11.48	5	4	4	4	1	797	87.9	8.05	4.43	4		3.116	0.01		0.313793	3.42506e-17		140698	253792		438428		High	Peak Found	High	High	Peak Found	Not Found
FALSE	High	Master Protein	A0QR11	MSMEG_0946	MSMEG_0946	NAD dependent epimerase/dehydratase family protein OS=Mycolicibacterium smegmatis (strain ATCC 700084 / mc(2)155) OX=246196 GN=MSMEG_0946 PE=4 SV=1	0	FALSE	11.457	18	4	6	4	1	342	37.4	10.29	4.49	4	0.772	0.01	0.853	0.847107	3.40992e-17	0.968798	426947	639382	459684	329487		392274	High	Peak Found	High	Peak Found	Not Found	High
FALSE	High	Master Protein	A0QSL9	MSMEG_1525	rplQ	Large ribosomal subunit protein bL17 OS=Mycolicibacterium smegmatis (strain ATCC 700084 / mc(2)155) OX=246196 GN=rplQ PE=1 SV=1	0	FALSE	11.44	11	2	13	2	1	199	21.8	5.44	20.3	2	2.347	2.617	16.628	0.398767	0.413372	0.0032406	2.36521e+06	295834	169378	5.55192e+06	774103	2.81645e+06	High	High	Peak Found	High	Peak Found	High
FALSE	High	Master Protein	A0R518	MSMEG_6031	MSMEG_6031	Putative short-chain type dehydrogenase/reductase MSMEG_6031/MSMEI_5872 OS=Mycolicibacterium smegmatis (strain ATCC 700084 / mc(2)155) OX=246196 GN=MSMEG_6031 PE=1 SV=1	0	FALSE	11.429	12	3	19	3	1	279	29.4	5.35	35.36	3	2.173	0.421	0.406	0.491648	0.747848	0.585054	1.1576e+06	1.86782e+06	3.70551e+06	2.51509e+06	786088	1.50293e+06	High	High	High	High	High	High
FALSE	High	Master Protein	O52200	MSMEG_4482	dnaG	DNA primase OS=Mycolicibacterium smegmatis (strain ATCC 700084 / mc(2)155) OX=246196 GN=dnaG PE=3 SV=1	0	FALSE	11.422	4	2	5	2	1	636	69.8	6.46	7.18	2	0.95	0.01	0.01	0.961248	3.40992e-17	3.42506e-17	193375	255108	283771	183729			Peak Found	High	High	Peak Found	Not Found	High
FALSE	High	Master Protein	A0QSG2	MSMEG_1468	rpsZ	Small ribosomal subunit protein uS14B OS=Mycolicibacterium smegmatis (strain ATCC 700084 / mc(2)155) OX=246196 GN=rpsZ PE=1 SV=1	0	FALSE	11.319	21	1	17	1	1	61	7	10.4	36.98	1	1.909	2.631	2.515	0.63692	0.41248	0.545371	5428839	3.44245e+06	2.53316e+06	10364703	9.05587e+06	6.37204e+06	High	High	High	High	High	High
FALSE	High	Master Protein	A0QYD3	MSMEG_3618	MSMEG_3618	Alanine and proline-rich secreted protein Apa OS=Mycolicibacterium smegmatis (strain ATCC 700084 / mc(2)155) OX=246196 GN=MSMEG_3618 PE=3 SV=1	0	FALSE	11.309	12	2	7	2	1	353	35.5	4.68	9.49	2	0.01			5.40678e-17			113464						High	High	Not Found	High	Not Found	High
FALSE	High	Master Protein	A0R0R3	MSMEG_4479	MSMEG_4479	Secreted protein OS=Mycolicibacterium smegmatis (strain ATCC 700084 / mc(2)155) OX=246196 GN=MSMEG_4479 PE=4 SV=1	0	FALSE	11.308	21	3	7	3	1	89	9.7	10.4	12.72	3	1.208	5.415	100	0.967851	0.0893669	3.42506e-17	1.58304e+06	265977	26276.3	1.91301e+06	1.44027e+06	3.40613e+06	Peak Found	Peak Found	High	High	High	High
FALSE	High	Master Protein	A0QVE0	MSMEG_2541	frr	Ribosome-recycling factor OS=Mycolicibacterium smegmatis (strain ATCC 700084 / mc(2)155) OX=246196 GN=frr PE=1 SV=1	0	FALSE	11.286	21	3	6	3	1	185	20.8	5.4	7.24	3		100	0.01		3.40992e-17	3.42506e-17			1.02759e+06		684652		High	Not Found	High	Not Found	High	Not Found
FALSE	High	Master Protein	A0R1G3	MSMEG_4742	MSMEG_4742	Clavaldehyde dehydrogenase OS=Mycolicibacterium smegmatis (strain ATCC 700084 / mc(2)155) OX=246196 GN=MSMEG_4742 PE=3 SV=1	0	FALSE	11.263	9	2	11	2	1	258	27.2	5.47	27.79	2	1.036	0.918	0.54	0.993174	0.96404	0.764864	614566	1.29333e+06	944027	636833	1.18697e+06	509740	High	High	High	High	High	High
FALSE	High	Master Protein	A0R771	MSMEG_6802	MSMEG_6802	ABC transporter ATP-binding protein OS=Mycolicibacterium smegmatis (strain ATCC 700084 / mc(2)155) OX=246196 GN=MSMEG_6802 PE=4 SV=1	0	FALSE	11.263	15	3	8	3	1	263	28	9.31	15.15	3	100	0.599	0.739	5.40678e-17	0.912787	0.917253		1.9309e+06	1.04657e+06	182925	1.15613e+06	773904	High	High	High	High	High	Peak Found
FALSE	High	Master Protein	A0R659	MSMEG_6434	MSMEG_6434	Uncharacterized protein OS=Mycolicibacterium smegmatis (strain ATCC 700084 / mc(2)155) OX=246196 GN=MSMEG_6434 PE=4 SV=1	0	FALSE	11.25	14	3	15	3	1	218	23.7	11.44	16.56	3	1.595	3.743	2.1	0.813371	0.219452	0.663974	599631	280964	574250	956697	1.0517e+06	1.20576e+06	High	High	High	High	High	High
FALSE	High	Master Protein	A0QWQ6	MSMEG_3027	mltG	Endolytic murein transglycosylase OS=Mycolicibacterium smegmatis (strain ATCC 700084 / mc(2)155) OX=246196 GN=mltG PE=3 SV=1	0	FALSE	11.218	7	2	5	2	1	414	44.5	5.29	8.07	2	0.244		100	0.0204987		3.42506e-17	427896			104552		322233	High	Not Found	Not Found	High	Not Found	High
FALSE	High	Master Protein	A0R086	MSMEG_4297	MSMEG_4297	Diacylglycerol O-acyltransferase OS=Mycolicibacterium smegmatis (strain ATCC 700084 / mc(2)155) OX=246196 GN=MSMEG_4297 PE=3 SV=1	0	FALSE	11.191	5	2	12	2	1	465	50.2	6.34	18.76	2	1.088	0.088	8.68	0.997722	0.036417	0.0340438	1.16037e+06	2.3722e+06	350184	1.26196e+06	209935	3.03975e+06	High	High	High	High	Peak Found	High
FALSE	High	Master Protein	A0QNT1	MSMEG_0153	panE	2-dehydropantoate 2-reductase OS=Mycolicibacterium smegmatis (strain ATCC 700084 / mc(2)155) OX=246196 GN=panE PE=4 SV=1	0	FALSE	11.148	9	2	5	2	1	337	36	6.52	6.92	2	0.01		100	5.40678e-17		3.42506e-17	283623					263529	High	High	Not Found	High	Not Found	High
FALSE	High	Master Protein	A0R724	MSMEG_6754	MSMEG_6754	MaoC like domain protein OS=Mycolicibacterium smegmatis (strain ATCC 700084 / mc(2)155) OX=246196 GN=MSMEG_6754 PE=1 SV=1	0	FALSE	11.105	9	3	5	3	1	342	36.9	5.24	3.75	3	2.063	0.902	0.524	0.548514	0.964503	0.751534	284867	684242	1.31334e+06	587639	616877	688474	Peak Found	High	High	Peak Found	High	High
FALSE	High	Master Protein	A0R0S4	MSMEG_4490	uppS	Decaprenyl diphosphate synthase OS=Mycolicibacterium smegmatis (strain ATCC 700084 / mc(2)155) OX=246196 GN=uppS PE=1 SV=1	0	FALSE	11.04	16	4	12	4	1	293	33.5	8.98	5.23	4	2.021	2.719	1.276	0.574839	0.392151	0.922956	486822	135647	526881	983724	368792	672544	High	Peak Found	High	High	High	High
FALSE	High	Master Protein	A0R2V0	MSMEG_5242	MSMEG_5242	Diacylglycerol O-acyltransferase OS=Mycolicibacterium smegmatis (strain ATCC 700084 / mc(2)155) OX=246196 GN=MSMEG_5242 PE=3 SV=1	0	FALSE	10.988	9	2	2	2	1	468	49.6	7.01	5.38	2	0.01			5.40678e-17			531974						High	Not Found	Not Found	Not Found	Not Found	Not Found
FALSE	High	Master Protein	A0QSY4	MSMEG_1645	MSMEG_1645	NADH:flavin oxidoreductase/nadh oxidase OS=Mycolicibacterium smegmatis (strain ATCC 700084 / mc(2)155) OX=246196 GN=MSMEG_1645 PE=4 SV=1	0	FALSE	10.931	8	3	10	3	1	406	43.8	8.09	21.73	3	1.924	100	2.04	0.628862	3.40992e-17	0.686081	127221		94365.9	244800	491877	192525	High	High	High	High	High	High
FALSE	High	Master Protein	A0QRQ7	MSMEG_1204	MSMEG_1204	3-oxoacyl-[acyl-carrier-protein] synthase 2 OS=Mycolicibacterium smegmatis (strain ATCC 700084 / mc(2)155) OX=246196 GN=MSMEG_1204 PE=3 SV=1	0	FALSE	10.93	10	3	5	3	1	416	43.9	5.39	8.17	3	0.676			0.737299			371848			251467			High	Not Found	High	High	Not Found	Not Found
FALSE	High	Master Protein	A0QNY0	MSMEG_0203	MSMEG_0203	IS1096, tnpR protein OS=Mycolicibacterium smegmatis (strain ATCC 700084 / mc(2)155) OX=246196 GN=MSMEG_0203 PE=4 SV=1	0	FALSE	10.92	12	2	5	2	1	233	25.9	4.78	5.45	2	1.071	1.941	1.361	0.997212	0.606192	0.897961	239917	100959	205058	256865	195982	279157	High	Peak Found	Peak Found	Peak Found	High	High
FALSE	High	Master Protein Candidate	A0QRB6	MSMEG_1058	MSMEG_1058	IS1096, tnpR protein OS=Mycolicibacterium smegmatis (strain ATCC 700084 / mc(2)155) OX=246196 GN=MSMEG_1058 PE=4 SV=1	0	FALSE	10.92	13	2	5	2	1	208	23.4	4.75	5.45	2	1.071	1.941	1.361	0.997212	0.606192	0.897961	239917	100959	205058	256865	195982	279157	High	Peak Found	Peak Found	Peak Found	High	High
FALSE	High	Master Protein	A0QWX5	MSMEG_3098	MSMEG_3098	ATPase OS=Mycolicibacterium smegmatis (strain ATCC 700084 / mc(2)155) OX=246196 GN=MSMEG_3098 PE=4 SV=1	0	FALSE	10.918	20	3	16	3	1	123	13.1	5.11	14.62	3	1.739	7.119	1.108	0.726145	0.0405041	0.968798	757378	195417	893842	1.31709e+06	1391154	990653	High	Peak Found	High	High	High	High
FALSE	High	Master Protein	A0R2X6	MSMEG_5268	MSMEG_5268	Integral membrane protein OS=Mycolicibacterium smegmatis (strain ATCC 700084 / mc(2)155) OX=246196 GN=MSMEG_5268 PE=4 SV=1	0	FALSE	10.917	7	4	34	4	1	377	37.8	4.81	52.25	4	1.48	1.574	0.453	0.866104	0.740598	0.659791	3.00883e+06	4.58763e+06	8.61569e+06	4454283	7.21865e+06	3.9e+06	High	High	High	High	High	High
FALSE	High	Master Protein	A0QZR9	MSMEG_4125	MSMEG_4125	Oxidoreductase, short chain dehydrogenase/reductase family protein OS=Mycolicibacterium smegmatis (strain ATCC 700084 / mc(2)155) OX=246196 GN=MSMEG_4125 PE=3 SV=1	0	FALSE	10.901	12	3	12	3	1	260	26.9	6.23	25.35	3	1.037	24.226	0.23	0.993174	0.000365732	0.235278	1.78139e+06	99705.6	2.42554e+06	1846689	2415469	558342	High	High	High	High	High	High
FALSE	High	Master Protein	A0R260	MSMEG_4997	oppD	ABC transporter, ATP-binding protein OppD OS=Mycolicibacterium smegmatis (strain ATCC 700084 / mc(2)155) OX=246196 GN=oppD PE=3 SV=1	0	FALSE	10.88	4	2	5	2	1	614	65.8	5.71	10.8	2		100	0.01		3.40992e-17	3.42506e-17			367165		481932		High	Not Found	High	High	High	Not Found
FALSE	High	Master Protein	A0R2V8	MSMEG_5250	MSMEG_5250	CalR9 protein OS=Mycolicibacterium smegmatis (strain ATCC 700084 / mc(2)155) OX=246196 GN=MSMEG_5250 PE=4 SV=1	0	FALSE	10.871	9	3	7	3	1	421	46.9	4.93	10.47	3	0.551			0.519138			218288			120170			High	Peak Found	High	High	High	Peak Found
FALSE	High	Master Protein	A0R7G5	MSMEG_6903	MSMEG_6903	Transcriptional regulator, PadR family protein OS=Mycolicibacterium smegmatis (strain ATCC 700084 / mc(2)155) OX=246196 GN=MSMEG_6903 PE=4 SV=1	0	FALSE	10.863	13	2	9	2	1	184	20.9	9.61	14	2	1.579	0.01	18.831	0.820559	3.40992e-17	0.00193853	960994	730538	161339	1.51763e+06		3.0382e+06	High	Peak Found	Peak Found	High	Not Found	High
FALSE	High	Master Protein	A0QVM2	MSMEG_2623	MSMEG_2623	Tat (Twin-arginine translocation) pathway signal sequence domain protein OS=Mycolicibacterium smegmatis (strain ATCC 700084 / mc(2)155) OX=246196 GN=MSMEG_2623 PE=4 SV=1	0	FALSE	10.819	24	3	5	3	1	182	17.8	5.03	7.67	3	0.416	0.47	0.01	0.228315	0.787742	3.42506e-17	466859	618105	246137	194363	290718		High	Peak Found	Peak Found	High	High	High
FALSE	High	Master Protein	A0QUN5	MSMEG_2271	hypB	Hydrogenase accessory protein HypB OS=Mycolicibacterium smegmatis (strain ATCC 700084 / mc(2)155) OX=246196 GN=hypB PE=3 SV=1	0	FALSE	10.777	9	2	12	2	1	259	28.4	5.38	25.17	2	0.913	0.01	0.918	0.950654	3.40992e-17	0.98871	776935	2.97449e+06	933353	708964		857040	High	High	High	High	Not Found	High
FALSE	High	Master Protein	A0QRB8	MSMEG_1060	MSMEG_1060	Lsr2 protein OS=Mycolicibacterium smegmatis (strain ATCC 700084 / mc(2)155) OX=246196 GN=MSMEG_1060 PE=4 SV=1	0	FALSE	10.767	16	2	17	2	1	134	14.4	10.14	38.64	2	0.62	0.763	2.238	0.6564	0.984349	0.621915	2.03237e+06	1.5365e+06	556913	1.26097e+06	1.17232e+06	1.2462e+06	High	High	High	High	High	High
FALSE	High	Master Protein	A0QSS1	MSMEG_1580	tsaD	tRNA N6-adenosine threonylcarbamoyltransferase OS=Mycolicibacterium smegmatis (strain ATCC 700084 / mc(2)155) OX=246196 GN=tsaD PE=3 SV=1	0	FALSE	10.766	9	3	6	3	1	340	34.7	5.22	6.01	3	1.933	1.293	0.22	0.625474	0.829186	0.213371	609101	2.03437e+06	2.54159e+06	1.17749e+06	2.63072e+06	559673	High	High	Peak Found	High	Peak Found	High
FALSE	High	Master Protein	A0QYD5	MSMEG_3620	MSMEG_3620	Luciferase-like domain-containing protein OS=Mycolicibacterium smegmatis (strain ATCC 700084 / mc(2)155) OX=246196 GN=MSMEG_3620 PE=4 SV=1	0	FALSE	10.756	10	3	10	3	1	309	34	4.97	11.29	3	100	0.689	0.385	5.40678e-17	0.961858	0.553262		543891	964143	142661	374537	371170	High	High	High	High	High	High
FALSE	High	Master Protein	A0QSR7	MSMEG_1576	MSMEG_1576	Alpha/beta hydrolase fold OS=Mycolicibacterium smegmatis (strain ATCC 700084 / mc(2)155) OX=246196 GN=MSMEG_1576 PE=4 SV=1	0	FALSE	10.734	11	3	5	3	1	352	37.8	6.76	8.5	3	100	100	0.01	5.40678e-17	3.40992e-17	3.42506e-17			333366	1.21645e+06	1.24602e+06		Not Found	High	High	High	High	Not Found
FALSE	High	Master Protein	A0QVY8	MSMEG_2743	nrdR	Transcriptional repressor NrdR OS=Mycolicibacterium smegmatis (strain ATCC 700084 / mc(2)155) OX=246196 GN=nrdR PE=3 SV=1	0	FALSE	10.698	21	3	12	3	1	150	16.8	7.34	18.8	3	1.628	0.29	1.064	0.797059	0.50209	0.986763	305693	1.65553e+06	932630	497660	479482	992320	High	High	High	High	High	High
FALSE	High	Master Protein	A0QTQ9	MSMEG_1931	MSMEG_1931	Hydroxylase for synthesis of 2-methylthio-cis-ribozeatin in tRNA OS=Mycolicibacterium smegmatis (strain ATCC 700084 / mc(2)155) OX=246196 GN=MSMEG_1931 PE=4 SV=1	0	FALSE	10.676	4	1	8	1	1	232	25.4	5.2	20.25	1	0.934	0.01	100	0.955353	3.40992e-17	3.42506e-17	698036	907901		652279		1.27057e+06	High	High	Not Found	High	Not Found	High
FALSE	High	Master Protein	A0QVL7	MSMEG_2618	cobA	Uroporphyrin-III C-methyltransferase OS=Mycolicibacterium smegmatis (strain ATCC 700084 / mc(2)155) OX=246196 GN=cobA PE=3 SV=1	0	FALSE	10.672	9	4	9	4	1	402	42.1	5.94	14.33	4	0.922	1.181	0.627	0.953212	0.882981	0.846918	1.87969e+06	2.17733e+06	3.74325e+06	1733187	2.57034e+06	2.34518e+06	High	High	High	Peak Found	High	High
FALSE	High	Master Protein	A0R477	MSMEG_5732	MSMEG_5732	Monooxygenase OS=Mycolicibacterium smegmatis (strain ATCC 700084 / mc(2)155) OX=246196 GN=MSMEG_5732 PE=4 SV=1	0	FALSE	10.661	13	2	7	2	1	306	32.3	5.11	11.46	2													Not Found	Not Found	Not Found	High	High	High
FALSE	High	Master Protein	A0R3C7	MSMEG_5426	glmU	Bifunctional protein GlmU OS=Mycolicibacterium smegmatis (strain ATCC 700084 / mc(2)155) OX=246196 GN=glmU PE=3 SV=1	0	FALSE	10.657	9	4	6	4	1	482	50.3	6.06	6.25	4	1.367	1.801		0.923374	0.643451		1.22912e+06	632412		1.67971e+06	1.13887e+06		Peak Found	High	Not Found	High	High	High
FALSE	High	Master Protein	A0R6R0	MSMEG_6639	MSMEG_6639	Transcriptional regulator, GntR family protein, putative OS=Mycolicibacterium smegmatis (strain ATCC 700084 / mc(2)155) OX=246196 GN=MSMEG_6639 PE=4 SV=1	0	FALSE	10.634	20	3	7	3	1	225	24.5	6.04	8.29	3	0.412	1.299	0.622	0.220116	0.828298	0.844448	175626	1.02989e+06	2.13461e+06	72398.5	1.33831e+06	1.32864e+06	High	High	High	Peak Found	High	High
FALSE	High	Master Protein	A0QU98	MSMEG_2128	MSMEG_2128	Lysine N-acyltransferase MbtK OS=Mycolicibacterium smegmatis (strain ATCC 700084 / mc(2)155) OX=246196 GN=MSMEG_2128 PE=3 SV=1	0	FALSE	10.601	17	3	9	3	1	215	24.4	5.15	8.81	3	0.661	0.01	100	0.715784	3.40992e-17	3.42506e-17	550438	263266		363610		345294	High	High	Not Found	High	Not Found	High
FALSE	High	Master Protein	A0QX80	MSMEG_3204	MSMEG_3204	Nitroreductase OS=Mycolicibacterium smegmatis (strain ATCC 700084 / mc(2)155) OX=246196 GN=MSMEG_3204 PE=4 SV=1	0	FALSE	10.599	26	3	17	3	1	122	13.6	10.59	33.03	3	100	100	0.22	5.40678e-17	3.40992e-17	0.213085			1.17249e+06	1.14472e+06	2.03015e+06	257505	Not Found	High	High	High	High	High
FALSE	High	Master Protein	A0R3T9	MSMEG_5592	MSMEG_5592	Luciferase-like domain-containing protein OS=Mycolicibacterium smegmatis (strain ATCC 700084 / mc(2)155) OX=246196 GN=MSMEG_5592 PE=4 SV=1	0	FALSE	10.584	10	2	3	2	1	273	29.7	5.66	7.02	2													High	Not Found	Not Found	Not Found	High	Not Found
FALSE	High	Master Protein	A0QNM5	MSMEG_0097	MSMEG_0097	Oxidoreductase, zinc-binding dehydrogenase family protein OS=Mycolicibacterium smegmatis (strain ATCC 700084 / mc(2)155) OX=246196 GN=MSMEG_0097 PE=4 SV=1	0	FALSE	10.516	15	3	5	3	1	321	32.6	4.91	6.6	3		100	0.01		3.40992e-17	3.42506e-17			204810		309348		High	High	High	Not Found	High	Not Found
FALSE	High	Master Protein	Q9X5M1	MSMEG_4958	lysA	Diaminopimelate decarboxylase OS=Mycolicibacterium smegmatis (strain ATCC 700084 / mc(2)155) OX=246196 GN=lysA PE=3 SV=1	0	FALSE	10.511	6	2	6	2	1	474	50.3	5.49	11.06	2	1.908	100	0.01	0.63692	3.40992e-17	3.42506e-17	309240		303436	590109	304076		Peak Found	Not Found	High	High	High	Not Found
FALSE	High	Master Protein	A0QWG0	MSMEG_2929	MSMEG_2929	Acyl-coenzyme A thioesterase THEM4 OS=Mycolicibacterium smegmatis (strain ATCC 700084 / mc(2)155) OX=246196 GN=MSMEG_2929 PE=3 SV=1	0	FALSE	10.509	21	3	5	3	1	209	22.6	6.89	6.73	3	0.01		100	5.40678e-17		3.42506e-17	334709					397290	High	Not Found	Not Found	High	Not Found	High
FALSE	High	Master Protein	A0QYT0	MSMEG_3774	argB	Acetylglutamate kinase OS=Mycolicibacterium smegmatis (strain ATCC 700084 / mc(2)155) OX=246196 GN=argB PE=1 SV=1	0	FALSE	10.495	9	2	12	2	1	293	30.6	5.24	18.73	2	0.561	0.578	0.01	0.542326	0.897095	3.42506e-17	976891	2.27116e+06	1.74217e+06	548250	1.31245e+06		High	High	High	Peak Found	High	Not Found
FALSE	High	Master Protein	A0QWG6	MSMEG_2935	pimA	Phosphatidyl-myo-inositol mannosyltransferase OS=Mycolicibacterium smegmatis (strain ATCC 700084 / mc(2)155) OX=246196 GN=pimA PE=1 SV=1	0	FALSE	10.463	7	2	4	2	1	386	41.2	5.68	8.58	2		100	0.01		3.40992e-17	3.42506e-17			586489		283783		Not Found	High	High	Not Found	High	Not Found
FALSE	High	Master Protein	A0QR17	MSMEG_0952	hemA	Glutamyl-tRNA reductase OS=Mycolicibacterium smegmatis (strain ATCC 700084 / mc(2)155) OX=246196 GN=hemA PE=3 SV=1	0	FALSE	10.416	10	3	5	3	1	451	47.4	5.6	12.56	3		0.01			3.40992e-17			1.34142e+06					High	High	Not Found	Not Found	Not Found	High
FALSE	High	Master Protein	A0QXK5	MSMEG_3336	MSMEG_3336	Hydrolase OS=Mycolicibacterium smegmatis (strain ATCC 700084 / mc(2)155) OX=246196 GN=MSMEG_3336 PE=4 SV=1	0	FALSE	10.387	9	2	6	2	1	255	27.9	4.83	10.29	2	100	1.402	0.01	5.40678e-17	0.78517	3.42506e-17		567734	640225	687435	796123		High	High	High	Peak Found	High	Not Found
FALSE	High	Master Protein	A0R552	MSMEG_6068	rpmB	Large ribosomal subunit protein bL28 OS=Mycolicibacterium smegmatis (strain ATCC 700084 / mc(2)155) OX=246196 GN=rpmB PE=1 SV=1	0	FALSE	10.36	29	3	9	3	1	78	8.8	11.52	9.16	3	2.512	100	1.382	0.329485	3.40992e-17	0.892254	128691		674362	323320	1.29308e+06	932265	Peak Found	Not Found	High	High	High	High
FALSE	High	Master Protein	A0R1H2	MSMEG_4752	MSMEG_4752	DUF3618 domain-containing protein OS=Mycolicibacterium smegmatis (strain ATCC 700084 / mc(2)155) OX=246196 GN=MSMEG_4752 PE=4 SV=1	0	FALSE	10.351	25	2	81	2	1	75	8.2	10.68	190.78	2	0.974	0.323	0.278	0.970479	0.574958	0.332837	2.27267e+06	9.31126e+06	7.03386e+06	2.21324e+06	3.01164e+06	1.95457e+06	High	High	High	High	High	High
FALSE	High	Master Protein	A0QS33	MSMEG_1331	MSMEG_1331	Enoyl-CoA hydratase OS=Mycolicibacterium smegmatis (strain ATCC 700084 / mc(2)155) OX=246196 GN=MSMEG_1331 PE=3 SV=1	0	FALSE	10.344	9	1	4	1	1	235	23.9	5.07	9.62	1	0.01	0.01	100	5.40678e-17	3.40992e-17	3.42506e-17	1.0652e+06	326596				1.07741e+06	High	Peak Found	Not Found	Not Found	Not Found	High
FALSE	High	Master Protein	A0QT32	MSMEG_1694	upp	Uracil phosphoribosyltransferase OS=Mycolicibacterium smegmatis (strain ATCC 700084 / mc(2)155) OX=246196 GN=upp PE=3 SV=1	0	FALSE	10.342	21	3	14	3	1	207	21.9	4.92	11.57	3	1.165	3.647	2.04	0.98298	0.231826	0.686081	452285	61500.6	186017	526848	224308	379536	High	Peak Found	High	High	High	High
FALSE	High	Master Protein	A0QY04	MSMEG_3488	MSMEG_3488	Transcriptional regulator, AraC family protein OS=Mycolicibacterium smegmatis (strain ATCC 700084 / mc(2)155) OX=246196 GN=MSMEG_3488 PE=4 SV=1	0	FALSE	10.317	9	2	4	2	1	323	34.5	8.22	10.34	2			0.285			0.348409			543449			154916	Not Found	Not Found	High	Not Found	High	High
FALSE	High	Master Protein	A0QX98	MSMEG_3222	lgt	Phosphatidylglycerol--prolipoprotein diacylglyceryl transferase OS=Mycolicibacterium smegmatis (strain ATCC 700084 / mc(2)155) OX=246196 GN=lgt PE=3 SV=1	0	FALSE	10.315	3	2	2	2	1	616	65	4.02	6	2													Not Found	Not Found	High	Not Found	Not Found	Not Found
FALSE	High	Master Protein	A0R5E0	MSMEG_6158	MSMEG_6158	Uncharacterized protein OS=Mycolicibacterium smegmatis (strain ATCC 700084 / mc(2)155) OX=246196 GN=MSMEG_6158 PE=4 SV=1	0	FALSE	10.258	16	3	13	3	1	197	21.1	7.06	24.33	3	0.91	0.27	2.589	0.949729	0.463911	0.52838	1.06689e+06	1.81375e+06	563710	970745	488934	1459366	High	High	High	High	High	High
FALSE	High	Master Protein	A0R7H1	MSMEG_6911	MSMEG_6911	ABC transporter, ATP-binding protein GluA OS=Mycolicibacterium smegmatis (strain ATCC 700084 / mc(2)155) OX=246196 GN=MSMEG_6911 PE=4 SV=1	0	FALSE	10.243	10	2	5	2	1	245	26.4	5.94	6.52	2		0.01			3.40992e-17			277690					Not Found	High	Not Found	High	Not Found	High
FALSE	High	Master Protein	A0QYS9	MSMEG_3773	argD	Acetylornithine aminotransferase OS=Mycolicibacterium smegmatis (strain ATCC 700084 / mc(2)155) OX=246196 GN=argD PE=1 SV=1	0	FALSE	10.23	7	2	6	2	1	390	39.8	5.19	13.11	2	0.697	0.01	100	0.765742	3.40992e-17	3.42506e-17	235386	130268		163995		238674	High	Peak Found	Not Found	High	Not Found	High
FALSE	High	Master Protein	A0QSQ7	MSMEG_1566	MSMEG_1566	Oxidoreductase OS=Mycolicibacterium smegmatis (strain ATCC 700084 / mc(2)155) OX=246196 GN=MSMEG_1566 PE=4 SV=1	0	FALSE	10.22	12	3	5	3	1	347	37.5	5.21	3.9	3													High	High	High	Peak Found	High	Peak Found
FALSE	High	Master Protein	A0R4M9	MSMEG_5892	otsA	Trehalose-6-phosphate synthase OS=Mycolicibacterium smegmatis (strain ATCC 700084 / mc(2)155) OX=246196 GN=otsA PE=1 SV=1	0	FALSE	10.198	5	2	6	2	1	503	56.2	6.68	6.64	2	3.585	0.443	0.752	0.0863306	0.76964	0.922956	213842	731561	902721	766581	324326	678653	High	High	Peak Found	High	Peak Found	High
FALSE	High	Master Protein	A0R0D6	MSMEG_4349	MSMEG_4349	Conserved hypothetical proline rich protein OS=Mycolicibacterium smegmatis (strain ATCC 700084 / mc(2)155) OX=246196 GN=MSMEG_4349 PE=4 SV=1	0	FALSE	10.141	4	2	5	2	1	592	60	4.64	12.45	2	100	0.01	1.977	5.40678e-17	3.40992e-17	0.703538		671163	588220	572087		1.16314e+06	Not Found	High	High	Peak Found	Not Found	High
FALSE	High	Master Protein	A0QZ56	MSMEG_3904	MSMEG_3904	LppK protein OS=Mycolicibacterium smegmatis (strain ATCC 700084 / mc(2)155) OX=246196 GN=MSMEG_3904 PE=4 SV=1	0	FALSE	10.139	15	2	8	2	1	187	19.2	4.53	18.64	2													High	High	High	High	High	High
FALSE	High	Master Protein	A0QSX9	MSMEG_1640	MSMEG_1640	ATP/GTP-binding protein OS=Mycolicibacterium smegmatis (strain ATCC 700084 / mc(2)155) OX=246196 GN=MSMEG_1640 PE=3 SV=1	0	FALSE	10.039	11	1	4	1	1	193	21	6.55	15.98	1	0.01		100	5.40678e-17		3.42506e-17	348437					176492	High	Not Found	Not Found	High	Not Found	High
FALSE	High	Master Protein	A0R7H5	MSMEG_6917	leuS	Leucine--tRNA ligase OS=Mycolicibacterium smegmatis (strain ATCC 700084 / mc(2)155) OX=246196 GN=leuS PE=1 SV=1	0	FALSE	10.036	4	3	11	3	1	953	106.5	5.08	14.33	3	4.064	0.55	0.569	0.0477666	0.879837	0.797444	241527	711082	660289	981642	390922	375717	High	High	High	High	High	High
FALSE	High	Master Protein	A0R4A9	MSMEG_5768	MSMEG_5768	HTH tetR-type domain-containing protein OS=Mycolicibacterium smegmatis (strain ATCC 700084 / mc(2)155) OX=246196 GN=MSMEG_5768 PE=4 SV=1	0	FALSE	10.033	14	2	6	2	1	194	21.4	7.75	11.55	2	1.174	0.01	100	0.979682	3.40992e-17	3.42506e-17	512905	776395		602188		626822	High	High	Not Found	High	Not Found	High
FALSE	High	Master Protein	A0R634	MSMEG_6409	MSMEG_6409	Acyltransferase family protein OS=Mycolicibacterium smegmatis (strain ATCC 700084 / mc(2)155) OX=246196 GN=MSMEG_6409 PE=4 SV=1	0	FALSE	9.985	11	2	20	1	1	263	28.6	9.09	56.69	2	0.01		100	5.40678e-17		3.42506e-17	655369					411863	Peak Found	Not Found	Not Found	Not Found	Not Found	High
FALSE	High	Master Protein	A0R183	MSMEG_4658	MSMEG_4658	Sugar ABC transporter substrate-binding protein OS=Mycolicibacterium smegmatis (strain ATCC 700084 / mc(2)155) OX=246196 GN=MSMEG_4658 PE=4 SV=1	0	FALSE	9.913	12	2	7	2	1	329	34.1	5.01	13.52	2													Not Found	High	High	High	Not Found	High
FALSE	High	Master Protein	A0QSX8	MSMEG_1639	MSMEG_1639	Peroxiredoxin OS=Mycolicibacterium smegmatis (strain ATCC 700084 / mc(2)155) OX=246196 GN=MSMEG_1639 PE=4 SV=1	0	FALSE	9.889	31	3	11	3	1	121	13.2	5.25	6.02	3	1.262	0.119	2.563	0.954041	0.0852531	0.532617	1.02761e+06	878865	322169	1.29696e+06	104198	825801	High	High	High	High	Peak Found	High
FALSE	High	Master Protein	A0QT09	MSMEG_1671	MSMEG_1671	Succinate dehydrogenase hydrophobic membrane anchor protein SdhD OS=Mycolicibacterium smegmatis (strain ATCC 700084 / mc(2)155) OX=246196 GN=MSMEG_1671 PE=1 SV=1	0	FALSE	9.888	15	3	25	3	1	156	17.9	9.63	30.81	3	0.766	0.257	7.763	0.843849	0.43025	0.0476784	3.43043e+06	4.36638e+06	561794	2.62896e+06	1.12013e+06	4.36124e+06	High	High	High	High	High	High
FALSE	High	Master Protein	A0R292	MSMEG_5030	MSMEG_5030	Deazaflavin-dependent nitroreductase family protein OS=Mycolicibacterium smegmatis (strain ATCC 700084 / mc(2)155) OX=246196 GN=MSMEG_5030 PE=3 SV=1	0	FALSE	9.874	15	2	5	2	1	149	16.7	9.77	8.35	2	100	100	1.176	5.40678e-17	3.40992e-17	0.958591			966880	97104.9	1.32493e+06	1.13665e+06	Not Found	Not Found	High	High	High	Peak Found
FALSE	High	Master Protein	A0QPD8	MSMEG_0363	MSMEG_0363	TetR-family protein regulatory protein OS=Mycolicibacterium smegmatis (strain ATCC 700084 / mc(2)155) OX=246196 GN=MSMEG_0363 PE=4 SV=1	0	FALSE	9.841	13	3	10	3	1	212	23.1	5.44	16.25	3	2.467	100	0.944	0.349663	3.40992e-17	0.993872	349932		591158	863445	751062	558316	High	High	High	High	High	Peak Found
FALSE	High	Master Protein	A0QSQ1	MSMEG_1559	glmM	Phosphoglucosamine mutase OS=Mycolicibacterium smegmatis (strain ATCC 700084 / mc(2)155) OX=246196 GN=glmM PE=3 SV=1	0	FALSE	9.838	6	2	3	2	1	453	46.5	5.16	2.88	2	0.346	0.01	100	0.114243	3.40992e-17	3.42506e-17	666676	297366		230847		654058	High	Peak Found	Not Found	High	Not Found	High
FALSE	High	Master Protein	A0QNK6	MSMEG_0078	MSMEG_0078	ESX-1 secretion-associated protein EspA/EspE-like domain-containing protein OS=Mycolicibacterium smegmatis (strain ATCC 700084 / mc(2)155) OX=246196 GN=MSMEG_0078 PE=4 SV=1	0	FALSE	9.816	14	2	11	2	1	191	20.6	5.05	10.82	2	1.645	3.257	0.855	0.787105	0.288255	0.968798	609989	375147	862097	1.00346e+06	1.22199e+06	737390	High	High	High	High	High	High
FALSE	High	Master Protein	A0QRA9	MSMEG_1050	MSMEG_1050	SAM-dependent methyltransferase OS=Mycolicibacterium smegmatis (strain ATCC 700084 / mc(2)155) OX=246196 GN=MSMEG_1050 PE=4 SV=1	0	FALSE	9.815	10	4	6	4	1	387	41.4	7.42	6.86	4	1.322	0.01	1.047	0.939536	3.40992e-17	0.988565	83639.2	684753	596525	110561		624547	Peak Found	High	High	Peak Found	Peak Found	High
FALSE	High	Master Protein	A0QQI2	MSMEG_0764	MSMEG_0764	Na+/H+ antiporter OS=Mycolicibacterium smegmatis (strain ATCC 700084 / mc(2)155) OX=246196 GN=MSMEG_0764 PE=3 SV=1	0	FALSE	9.767	7	2	2	2	1	527	55.2	5.96	5.31	2													High	High	Not Found	Not Found	Not Found	Not Found
FALSE	High	Master Protein	A0R593	MSMEG_6110	hpt	Hypoxanthine phosphoribosyltransferase OS=Mycolicibacterium smegmatis (strain ATCC 700084 / mc(2)155) OX=246196 GN=hpt PE=3 SV=1	0	FALSE	9.765	12	2	19	2	1	193	21.6	4.74	43.67	2	0.787	0.243	0.454	0.865639	0.397623	0.660869	631453	2.34175e+06	1.52561e+06	496678	569172	693373	High	High	High	High	Peak Found	High
FALSE	High	Master Protein	A0QSH8	MSMEG_1484	adk	Adenylate kinase OS=Mycolicibacterium smegmatis (strain ATCC 700084 / mc(2)155) OX=246196 GN=adk PE=1 SV=1	0	FALSE	9.752	13	2	3	2	1	181	19.9	4.89	6.5	2			0.01			3.42506e-17			696127				Not Found	Not Found	High	Not Found	High	Not Found
FALSE	High	Master Protein	A0R4S7	MSMEG_5939	mhpF	Acetaldehyde dehydrogenase 2 OS=Mycolicibacterium smegmatis (strain ATCC 700084 / mc(2)155) OX=246196 GN=mhpF PE=3 SV=2	0	FALSE	9.748	16	4	7	4	1	307	32.3	4.86	3.39	4	100	0.01	0.01	5.40678e-17	3.40992e-17	3.42506e-17		430861	1.14183e+06	490208			Not Found	High	High	High	High	Not Found
FALSE	High	Master Protein	A0QY56	MSMEG_3542	MSMEG_3542	Uncharacterized protein OS=Mycolicibacterium smegmatis (strain ATCC 700084 / mc(2)155) OX=246196 GN=MSMEG_3542 PE=4 SV=1	0	FALSE	9.734	18	1	1	1	1	123	13.4	7.2	3.95	1													Not Found	Not Found	Not Found	Not Found	Not Found	High
FALSE	High	Master Protein	A0QR04	MSMEG_0939	MSMEG_0939	exopolyphosphatase OS=Mycolicibacterium smegmatis (strain ATCC 700084 / mc(2)155) OX=246196 GN=MSMEG_0939 PE=3 SV=1	0	FALSE	9.72	11	3	6	3	1	319	33.4	6.4	10.01	3	2.777	100	0.067	0.234869	3.40992e-17	0.00590718	75224.9		1.45042e+06	208927	295775	97440.9	Peak Found	Not Found	High	Peak Found	High	Peak Found
FALSE	High	Master Protein	A0QXD2	MSMEG_3259	MSMEG_3259	Dibenzothiophene monooxygenase OS=Mycolicibacterium smegmatis (strain ATCC 700084 / mc(2)155) OX=246196 GN=MSMEG_3259 PE=3 SV=1	0	FALSE	9.714	13	4	6	4	1	406	43.4	6.58	8.14	4	100	0.01	100	5.40678e-17	3.40992e-17	3.42506e-17		810972		414206		309154	Not Found	High	High	High	Not Found	High
FALSE	High	Master Protein	A0QNT0	MSMEG_0152	MSMEG_0152	proton-translocating NAD(P)(+) transhydrogenase OS=Mycolicibacterium smegmatis (strain ATCC 700084 / mc(2)155) OX=246196 GN=MSMEG_0152 PE=1 SV=1	0	FALSE	9.695	8	2	5	2	1	360	37.3	4.92	9.58	2	1.136		0.16	0.989503		0.0993644	180866		1.07421e+06	205500		171704	High	Not Found	High	High	Not Found	High
FALSE	High	Master Protein	A0QPT3	MSMEG_0509	MSMEG_0509	Transcriptional regulatory protein OS=Mycolicibacterium smegmatis (strain ATCC 700084 / mc(2)155) OX=246196 GN=MSMEG_0509 PE=4 SV=1	0	FALSE	9.679	10	2	6	2	1	261	27.5	6.96	9.01	2	100	100	0.17	5.40678e-17	3.40992e-17	0.116553			379236	108225	178950	64455.9	Not Found	Not Found	High	High	High	High
FALSE	High	Master Protein	Q50441	MSMEG_4890	ahpD	Alkyl hydroperoxide reductase AhpD OS=Mycolicibacterium smegmatis (strain ATCC 700084 / mc(2)155) OX=246196 GN=ahpD PE=3 SV=2	0	FALSE	9.674	21	3	14	3	1	177	18.8	5.05	22.52	3	0.595	0.053	0.693	0.613414	0.00647483	0.892254	604378	1.13472e+06	892604	359713	60567.7	618161	High	High	High	High	Peak Found	High
FALSE	High	Master Protein	A0QWU1	MSMEG_3063	MSMEG_3063	LemA protein OS=Mycolicibacterium smegmatis (strain ATCC 700084 / mc(2)155) OX=246196 GN=MSMEG_3063 PE=3 SV=1	0	FALSE	9.598	15	2	7	2	1	178	19.1	6.95	18.14	2		100	0.01		3.40992e-17	3.42506e-17			660619		1.04476e+06		High	High	High	High	High	High
FALSE	High	Master Protein	A0R769	MSMEG_6800	MSMEG_6800	Phosphoribulokinase/uridine kinase OS=Mycolicibacterium smegmatis (strain ATCC 700084 / mc(2)155) OX=246196 GN=MSMEG_6800 PE=4 SV=1	0	FALSE	9.566	15	3	9	3	1	216	23.9	6.57	13.43	3	100	0.942	0.165	5.40678e-17	0.962186	0.108669		741015	1.08514e+06	86256.6	698152	179249	Not Found	High	High	Peak Found	High	Peak Found
FALSE	High	Master Protein	A0QQH6	MSMEG_0758	MSMEG_0758	Peptidase M50 OS=Mycolicibacterium smegmatis (strain ATCC 700084 / mc(2)155) OX=246196 GN=MSMEG_0758 PE=4 SV=1	0	FALSE	9.545	22	3	7	3	1	179	19.3	11.18	10.07	3	5.101	1.918	0.629	0.0139253	0.612166	0.847652	124140	834147	1.61357e+06	633177	1.60022e+06	1.01461e+06	Peak Found	High	High	High	High	High
FALSE	High	Master Protein	A0QSJ2	MSMEG_1498	mmsA	methylmalonate-semialdehyde dehydrogenase (CoA acylating) OS=Mycolicibacterium smegmatis (strain ATCC 700084 / mc(2)155) OX=246196 GN=mmsA PE=4 SV=1	0	FALSE	9.488	5	2	3	2	1	506	54.3	5.53	5.95	2	0.661		100	0.715784		3.42506e-17	122924			81289.3		59125.5	High	Not Found	High	Peak Found	Not Found	High
FALSE	High	Master Protein	Q2YHI9	MSMEG_0380	mmpS4	MmpS4 OS=Mycolicibacterium smegmatis (strain ATCC 700084 / mc(2)155) OX=246196 GN=mmpS4 PE=3 SV=1	0	FALSE	9.477	14	3	11	3	1	139	15.2	5.96	9.64	3	0.833	0.733	2.464	0.904667	0.971775	0.560578	1.80714e+06	915023	1.70561e+06	1506136	670384	4.20316e+06	High	High	High	High	Peak Found	High
FALSE	High	Master Protein	A0QP29	MSMEG_0252	trmB	tRNA (guanine-N(7)-)-methyltransferase OS=Mycolicibacterium smegmatis (strain ATCC 700084 / mc(2)155) OX=246196 GN=trmB PE=3 SV=1	0	FALSE	9.476	11	2	4	2	1	240	26.5	7.28	7.99	2	0.01			5.40678e-17			130268						High	Not Found	High	High	Not Found	High
FALSE	High	Master Protein	A0QRG4	MSMEG_1108	MSMEG_1108	Hydrolase, alpha/beta fold family protein OS=Mycolicibacterium smegmatis (strain ATCC 700084 / mc(2)155) OX=246196 GN=MSMEG_1108 PE=4 SV=1	0	FALSE	9.462	9	3	18	3	1	292	32.1	7.42	22.5	3	1.548	0.964	0.108	0.838672	0.956063	0.0319868	1.57042e+06	1.46156e+06	8.86219e+06	2.43128e+06	1.40885e+06	959199	High	High	High	High	High	High
FALSE	High	Master Protein	A0QR05	MSMEG_0940	MSMEG_0940	Transmembrane protein OS=Mycolicibacterium smegmatis (strain ATCC 700084 / mc(2)155) OX=246196 GN=MSMEG_0940 PE=4 SV=1	0	FALSE	9.425	8	2	5	2	1	356	38	4.4	10.44	2	0.01	100	0.01	5.40678e-17	3.40992e-17	3.42506e-17	567204		1.01161e+06		325667		High	High	High	Not Found	High	Not Found
FALSE	High	Master Protein	A0R757	MSMEG_6787	derI2	D-erythrulose-4-phosphate isomerase 2 OS=Mycolicibacterium smegmatis (strain ATCC 700084 / mc(2)155) OX=246196 GN=derI2 PE=1 SV=1	0	FALSE	9.418	35	3	7	3	1	152	15.8	5.03	11.75	3	1.08	0.01	100	0.999631	3.40992e-17	3.42506e-17	290147	274131		313391		205180	High	High	Not Found	Peak Found	Not Found	High
FALSE	High	Master Protein	A0R699	MSMEG_6474	MSMEG_6474	Nucleoside-diphosphate-sugar epimerase OS=Mycolicibacterium smegmatis (strain ATCC 700084 / mc(2)155) OX=246196 GN=MSMEG_6474 PE=4 SV=1	0	FALSE	9.407	6	2	2	2	1	340	36.7	8.34	1.79	2													Not Found	High	Not Found	Not Found	High	Not Found
FALSE	High	Master Protein	A0QNK1	MSMEG_0071	MSMEG_0071	ESX-1 secretion-associated protein EspK OS=Mycolicibacterium smegmatis (strain ATCC 700084 / mc(2)155) OX=246196 GN=MSMEG_0071 PE=4 SV=1	0	FALSE	9.342	5	3	6	3	1	755	78.2	5.43	8.52	3		1.602	0.01		0.734606	3.42506e-17		518219	902757		830128		Peak Found	High	High	High	High	Peak Found
FALSE	High	Master Protein	A0QQY2	MSMEG_0917	MSMEG_0917	Transmembrane protein OS=Mycolicibacterium smegmatis (strain ATCC 700084 / mc(2)155) OX=246196 GN=MSMEG_0917 PE=4 SV=1	0	FALSE	9.291	8	3	7	3	1	438	48.8	6.24	9.86	3		1.846	0.01		0.631124	3.42506e-17		532987	1.43713e+06		983885		Not Found	Peak Found	High	High	High	High
FALSE	High	Master Protein	A0QTT6	MSMEG_1958	MSMEG_1958	endopeptidase La OS=Mycolicibacterium smegmatis (strain ATCC 700084 / mc(2)155) OX=246196 GN=MSMEG_1958 PE=3 SV=1	0	FALSE	9.289	11	3	6	3	1	345	36.2	4.69	10.88	3	0.01	0.01	100	5.40678e-17	3.40992e-17	3.42506e-17	137971	177422				165930	High	Peak Found	High	High	Not Found	High
FALSE	High	Master Protein	A0QWF4	MSMEG_2923	MSMEG_2923	Dehydrogenase/reductase SDR family protein member 1 OS=Mycolicibacterium smegmatis (strain ATCC 700084 / mc(2)155) OX=246196 GN=MSMEG_2923 PE=4 SV=1	0	FALSE	9.263	9	2	12	2	1	266	27.7	6.01	24.84	2	1.401	0.972	0.701	0.904667	0.956063	0.895908	562278	1.52874e+06	1.03324e+06	787765	1.48562e+06	723921	High	High	High	High	High	High
FALSE	High	Master Protein	A0QPY5	MSMEG_0563	MSMEG_0563	Uncharacterized protein OS=Mycolicibacterium smegmatis (strain ATCC 700084 / mc(2)155) OX=246196 GN=MSMEG_0563 PE=4 SV=1	0	FALSE	9.258	10	2	6	2	1	251	26.9	5.33	1.84	2		0.01	1.454		3.40992e-17	0.868514		212344	294411			428187	Not Found	High	High	High	Not Found	High
FALSE	High	Master Protein	A0R3Q0	MSMEG_5553	cheR	protein-glutamate O-methyltransferase OS=Mycolicibacterium smegmatis (strain ATCC 700084 / mc(2)155) OX=246196 GN=cheR PE=4 SV=1	0	FALSE	9.253	2	1	2	1	1	616	69.5	5.05	5.4	1		0.01			3.40992e-17			261633					High	High	Not Found	Not Found	Not Found	Not Found
FALSE	High	Master Protein	A0QXI4	MSMEG_3313	MSMEG_3313	Xylose repressor, putative OS=Mycolicibacterium smegmatis (strain ATCC 700084 / mc(2)155) OX=246196 GN=MSMEG_3313 PE=3 SV=1	0	FALSE	9.216	9	3	6	3	1	402	41.6	6.92	10.75	3	0.694	0.01	100	0.763821	3.40992e-17	3.42506e-17	307412	564608		213495		198134	High	High	Not Found	Peak Found	Not Found	High
FALSE	High	Master Protein	A0QZA6	MSMEG_3955	MSMEG_3955	Homotrimeric NAD(P)H:flavin mononucleotide oxidoreductase OS=Mycolicibacterium smegmatis (strain ATCC 700084 / mc(2)155) OX=246196 GN=MSMEG_3955 PE=4 SV=1	0	FALSE	9.179	12	3	4	3	1	334	36	6.6	3.66	3													High	High	High	Not Found	Not Found	Not Found
FALSE	High	Master Protein	A0QQ38	MSMEG_0615	eccA3	ESX-3 secretion system protein EccA3 OS=Mycolicibacterium smegmatis (strain ATCC 700084 / mc(2)155) OX=246196 GN=eccA3 PE=1 SV=2	0	FALSE	9.17	8	3	3	3	1	608	66.2	5	1.65	3	0.411	0.01	100	0.218878	3.40992e-17	3.42506e-17	608297	531107		250164		221778	High	High	Not Found	Peak Found	Not Found	High
FALSE	High	Master Protein	A0R230	MSMEG_4967	MSMEG_4967	Luciferase-like domain-containing protein OS=Mycolicibacterium smegmatis (strain ATCC 700084 / mc(2)155) OX=246196 GN=MSMEG_4967 PE=4 SV=1	0	FALSE	9.16	13	3	6	3	1	293	31.3	5.26	7.58	3	100	1.269	0.01	5.40678e-17	0.842565	3.42506e-17		358642	520921	1.11679e+06	455226		High	High	High	High	High	Not Found
FALSE	High	Master Protein	A0QSD9	MSMEG_1444	rpmC	Large ribosomal subunit protein uL29 OS=Mycolicibacterium smegmatis (strain ATCC 700084 / mc(2)155) OX=246196 GN=rpmC PE=1 SV=1	0	FALSE	9.141	42	3	6	3	1	77	8.8	5.52	9.45	3	7.524	1.901	0.361	0.00105295	0.612166	0.512546	141073	690715	1.6775e+06	1.06144e+06	1.31276e+06	605067	Peak Found	High	High	High	High	High
FALSE	High	Master Protein	A0R647	MSMEG_6422	bfrB	Ferritin BfrB OS=Mycolicibacterium smegmatis (strain ATCC 700084 / mc(2)155) OX=246196 GN=bfrB PE=1 SV=1	0	FALSE	9.121	10	2	22	2	1	181	20	4.73	54.05	2	1.145	1.128	0.873	0.988566	0.89725	0.973077	1.11656e+06	1.92465e+06	810394	1278083	2.17049e+06	707257	High	High	High	High	High	High
FALSE	High	Master Protein	A0QUV5	MSMEG_2350	MSMEG_2350	Probable S-adenosylmethionine-dependent methyltransferase MSMEG_2350/MSMEI_2290 OS=Mycolicibacterium smegmatis (strain ATCC 700084 / mc(2)155) OX=246196 GN=MSMEG_2350 PE=1 SV=1	0	FALSE	9.121	9	2	11	2	1	257	28.2	4.73	20.23	2	0.682	3.268	1.152	0.746038	0.286616	0.966488	1.07273e+06	362422	826020	731071	1.18449e+06	951876	High	High	High	High	High	High
FALSE	High	Master Protein	A0QXZ4	MSMEG_3478	MSMEG_3478	Aminopyrimidine aminohydrolase OS=Mycolicibacterium smegmatis (strain ATCC 700084 / mc(2)155) OX=246196 GN=MSMEG_3478 PE=3 SV=1	0	FALSE	9.101	6	1	4	1	1	243	27	4.88	12.73	1	1.301	0.01		0.948709	3.40992e-17		862739	455746		1.12267e+06			High	High	High	High	Not Found	Not Found
FALSE	High	Master Protein	A0R4F7	MSMEG_5817	MSMEG_5817	Bacterial SCP orthologue domain-containing protein OS=Mycolicibacterium smegmatis (strain ATCC 700084 / mc(2)155) OX=246196 GN=MSMEG_5817 PE=1 SV=1	0	FALSE	9.071	31	3	5	3	1	128	13.5	8.25	10.73	3	0.556	0.01	100	0.532238	3.40992e-17	3.42506e-17	652457	1.09826e+06		362767		1.10242e+06	Peak Found	High	High	Peak Found	High	High
FALSE	High	Master Protein	A0QTG9	MSMEG_1837	MSMEG_1837	Secreted protein OS=Mycolicibacterium smegmatis (strain ATCC 700084 / mc(2)155) OX=246196 GN=MSMEG_1837 PE=4 SV=1	0	FALSE	9.04	5	2	8	2	1	469	51.4	6.86	14.13	2	0.824	0.01	100	0.903144	3.40992e-17	3.42506e-17	630151	606000		519467		855103	High	High	Not Found	High	Not Found	High
FALSE	High	Master Protein	A0R3I7	MSMEG_5487	mprB	Signal transduction histidine-protein kinase/phosphatase MprB OS=Mycolicibacterium smegmatis (strain ATCC 700084 / mc(2)155) OX=246196 GN=mprB PE=3 SV=2	0	FALSE	9.026	6	2	2	2	1	492	52.5	5.87	4.75	2		0.01			3.40992e-17			271250					High	High	Not Found	Not Found	Not Found	Not Found
FALSE	High	Master Protein	A0R470	MSMEG_5725	MSMEG_5725	PLP-dependent aminotransferases OS=Mycolicibacterium smegmatis (strain ATCC 700084 / mc(2)155) OX=246196 GN=MSMEG_5725 PE=4 SV=1	0	FALSE	9.016	5	1	2	1	1	390	41.9	5.57	4.39	1	1.585		100	0.818436		3.42506e-17	247647			392619		389391	Peak Found	Not Found	Not Found	High	Not Found	High
FALSE	High	Master Protein	A0QWL9	MSMEG_2989	MSMEG_2989	LacI family protein transcriptional regulator OS=Mycolicibacterium smegmatis (strain ATCC 700084 / mc(2)155) OX=246196 GN=MSMEG_2989 PE=4 SV=1	0	FALSE	8.975	7	2	5	2	1	344	36.9	6.61	8.76	2	0.01		100	5.40678e-17		3.42506e-17	934577					1.36343e+06	High	High	Not Found	Not Found	Not Found	High
FALSE	High	Master Protein	A0R108	MSMEG_4577	MSMEG_4577	DegV family protein OS=Mycolicibacterium smegmatis (strain ATCC 700084 / mc(2)155) OX=246196 GN=MSMEG_4577 PE=4 SV=1	0	FALSE	8.915	6	1	3	1	1	280	29.1	6.38	6.97	1		100			3.40992e-17						199928		Not Found	High	High	Not Found	High	Not Found
FALSE	High	Master Protein	A0R5D5	MSMEG_6153	MSMEG_6153	DNA polymerase III subunit delta' OS=Mycolicibacterium smegmatis (strain ATCC 700084 / mc(2)155) OX=246196 GN=MSMEG_6153 PE=4 SV=1	0	FALSE	8.908	11	4	9	4	1	402	41.9	6.92	7.92	4	0.01	0.01	100	5.40678e-17	3.40992e-17	3.42506e-17	448067	352126				610248	High	High	High	Peak Found	High	High
FALSE	High	Master Protein	A0QWS3	MSMEG_3045	MSMEG_3045	Integral membrane protein OS=Mycolicibacterium smegmatis (strain ATCC 700084 / mc(2)155) OX=246196 GN=MSMEG_3045 PE=4 SV=1	0	FALSE	8.84	23	3	6	3	1	166	18.2	10.11	7.67	3	0.832	0.01	0.625	0.904667	3.40992e-17	0.845915	392160	559922	150265	326416		93927.7	High	Peak Found	High	High	Not Found	High
FALSE	High	Master Protein	A0R1X0	MSMEG_4903	murI	Glutamate racemase OS=Mycolicibacterium smegmatis (strain ATCC 700084 / mc(2)155) OX=246196 GN=murI PE=1 SV=1	0	FALSE	8.726	6	2	5	2	1	277	29.3	5.36	10.94	2		0.45	0.01		0.775959	3.42506e-17		345954	492439		155825		Not Found	High	High	Not Found	High	Not Found
FALSE	High	Master Protein	A0QNZ8	MSMEG_0221	MSMEG_0221	Secreted protein OS=Mycolicibacterium smegmatis (strain ATCC 700084 / mc(2)155) OX=246196 GN=MSMEG_0221 PE=4 SV=1	0	FALSE	8.722	5	1	3	1	1	319	33.6	4.67	8.39	1													Not Found	High	Not Found	High	Not Found	High
FALSE	High	Master Protein	A0QXE2	MSMEG_3269	MSMEG_3269	Sugar ABC transporter ATP-binding protein OS=Mycolicibacterium smegmatis (strain ATCC 700084 / mc(2)155) OX=246196 GN=MSMEG_3269 PE=4 SV=1	0	FALSE	8.707	11	3	5	3	1	369	39.6	6.16	8.92	3	0.01		100	5.40678e-17		3.42506e-17	94400.6					143103	High	Not Found	Not Found	High	High	High
FALSE	High	Master Protein	A0QWQ9	MSMEG_3030	aroC	Chorismate synthase OS=Mycolicibacterium smegmatis (strain ATCC 700084 / mc(2)155) OX=246196 GN=aroC PE=3 SV=1	0	FALSE	8.692	6	2	4	2	1	399	41.9	5.44	10	2	100		0.01	5.40678e-17		3.42506e-17			705921	964799			Not Found	High	High	High	Not Found	Not Found
FALSE	High	Master Protein	A0R2R4	MSMEG_5205	MSMEG_5205	O-acyltransferase WSD1 C-terminal domain-containing protein OS=Mycolicibacterium smegmatis (strain ATCC 700084 / mc(2)155) OX=246196 GN=MSMEG_5205 PE=4 SV=1	0	FALSE	8.652	4	1	2	1	1	421	44.6	7.66	5.67	1													Not Found	Not Found	High	Not Found	High	Not Found
FALSE	High	Master Protein	A0QZ46	MSMEG_3894	prcA	Proteasome subunit alpha OS=Mycolicibacterium smegmatis (strain ATCC 700084 / mc(2)155) OX=246196 GN=prcA PE=1 SV=1	0	FALSE	8.651	12	3	8	3	1	246	26.9	5.08	11.45	3	0.583	9.243	0.275	0.587254	0.017628	0.327826	812788	146149	1.23195e+06	473798	1.3508e+06	338728	High	Peak Found	High	High	High	High
FALSE	High	Master Protein	A0QNS6	MSMEG_0148	MSMEG_0148	Transcriptional regulator, TetR family protein OS=Mycolicibacterium smegmatis (strain ATCC 700084 / mc(2)155) OX=246196 GN=MSMEG_0148 PE=4 SV=1	0	FALSE	8.645	10	2	5	2	1	209	22.9	6.7	9.7	2	1.098	0.01	2.647	0.997212	3.40992e-17	0.515682	349571	755852	114789	383679		303860	High	High	High	High	Not Found	High
FALSE	High	Master Protein	A0QQB1	MSMEG_0691	MSMEG_0691	Transcriptional regulatory protein OS=Mycolicibacterium smegmatis (strain ATCC 700084 / mc(2)155) OX=246196 GN=MSMEG_0691 PE=4 SV=1	0	FALSE	8.635	3	2	3	2	1	836	87.1	6.84	2.88	2		0.527	0.01		0.851293	3.42506e-17		411576	749962		216850		Not Found	High	High	Not Found	Peak Found	Not Found
FALSE	High	Master Protein	A0R4Q1	MSMEG_5913	MSMEG_5913	Dioxygenase OS=Mycolicibacterium smegmatis (strain ATCC 700084 / mc(2)155) OX=246196 GN=MSMEG_5913 PE=4 SV=1	0	FALSE	8.628	7	2	5	2	1	373	39.4	5.55	10.76	2	1.797	0.975	1.585	0.705054	0.956063	0.82632	1.4694e+06	1.38569e+06	1.13971e+06	2.63996e+06	1.35158e+06	1.80631e+06	Peak Found	High	High	Peak Found	High	High
FALSE	High	Master Protein	A0QR34	MSMEG_0970	MSMEG_0970	Phosphoglycerate mutase family protein OS=Mycolicibacterium smegmatis (strain ATCC 700084 / mc(2)155) OX=246196 GN=MSMEG_0970 PE=4 SV=1	0	FALSE	8.592	10	2	7	2	1	202	22.7	8.9	7.2	2	0.276	0.01	100	0.0390869	3.40992e-17	3.42506e-17	253404	773278		69837.3		682735	High	High	Not Found	High	Not Found	High
FALSE	High	Master Protein	A0QV28	MSMEG_2426	MSMEG_2426	Nitrogen regulatory protein P-II OS=Mycolicibacterium smegmatis (strain ATCC 700084 / mc(2)155) OX=246196 GN=MSMEG_2426 PE=3 SV=1	0	FALSE	8.574	20	2	8	2	1	112	12.1	6.11	13.99	2	0.57	0.01	7.953	0.561067	3.40992e-17	0.0443165	874211	847907	75317.1	498702		599034	High	High	Peak Found	High	High	High
FALSE	High	Master Protein	A0R5G1	MSMEG_6179	acsA	Acetyl-coenzyme A synthetase OS=Mycolicibacterium smegmatis (strain ATCC 700084 / mc(2)155) OX=246196 GN=acsA PE=3 SV=1	0	FALSE	8.566	3	2	2	2	1	940	99.9	7.08	2.31	2													High	Not Found	High	Not Found	Not Found	Not Found
FALSE	High	Master Protein	A0R7H2	MSMEG_6913	MSMEG_6913	Transcriptional regulatory protein OS=Mycolicibacterium smegmatis (strain ATCC 700084 / mc(2)155) OX=246196 GN=MSMEG_6913 PE=4 SV=1	0	FALSE	8.555	12	2	6	2	1	166	18.3	8.54	13.45	2	0.331	1.527	1.29	0.0939612	0.75628	0.919095	1.44518e+06	1.90041e+06	443445	478695	2.90285e+06	572072	High	Peak Found	High	High	High	Peak Found
FALSE	High	Master Protein	A0QUH4	MSMEG_2208	MSMEG_2208	Acyl-CoA dehydrogenase OS=Mycolicibacterium smegmatis (strain ATCC 700084 / mc(2)155) OX=246196 GN=MSMEG_2208 PE=3 SV=1	0	FALSE	8.554	4	1	1	1	1	397	43.6	5.43	3.02	1													High	Not Found	Not Found	Not Found	Not Found	Not Found
FALSE	High	Master Protein	A0QWU3	MSMEG_3065	sun	Ribosomal RNA small subunit methyltransferase B OS=Mycolicibacterium smegmatis (strain ATCC 700084 / mc(2)155) OX=246196 GN=sun PE=3 SV=1	0	FALSE	8.55	6	2	2	2	1	464	49.5	6.81	4.47	2													High	High	Not Found	Not Found	Not Found	Not Found
FALSE	High	Master Protein	A0R3N9	MSMEG_5541	pgi	Glucose-6-phosphate isomerase OS=Mycolicibacterium smegmatis (strain ATCC 700084 / mc(2)155) OX=246196 GN=pgi PE=1 SV=1	0	FALSE	8.544	7	3	4	3	1	549	59.6	5.35	2.16	3	100	0.01	7.019	5.40678e-17	3.40992e-17	0.0641706		30989.4	36625.2	234489		257079	Not Found	Peak Found	High	Peak Found	Not Found	High
FALSE	High	Master Protein	A0R679	MSMEG_6454	MSMEG_6454	Luciferase-like domain-containing protein OS=Mycolicibacterium smegmatis (strain ATCC 700084 / mc(2)155) OX=246196 GN=MSMEG_6454 PE=4 SV=1	0	FALSE	8.517	5	1	6	1	1	284	31.2	5.15	13.82	1	1.301	0.01	100	0.948709	3.40992e-17	3.42506e-17	493275	685907		641784		290616	High	High	Not Found	High	Not Found	High
FALSE	High	Master Protein	A0R663	MSMEG_6438	MSMEG_6438	Histone-like protein Hns OS=Mycolicibacterium smegmatis (strain ATCC 700084 / mc(2)155) OX=246196 GN=MSMEG_6438 PE=4 SV=1	0	FALSE	8.508	15	1	1	1	1	162	16.1	9.82	3.64	1													Not Found	Not Found	Not Found	Not Found	Not Found	High
FALSE	High	Master Protein	A0R3H0	MSMEG_5470	MSMEG_5470	Molybdopterin molybdenumtransferase OS=Mycolicibacterium smegmatis (strain ATCC 700084 / mc(2)155) OX=246196 GN=MSMEG_5470 PE=3 SV=1	0	FALSE	8.507	7	3	3	3	1	415	43.7	6.83	3.45	3		0.01	0.379		3.40992e-17	0.542222		204989	628665			238304	Not Found	Peak Found	High	Not Found	High	Peak Found
FALSE	High	Master Protein	A0QTT0	MSMEG_1952	MSMEG_1952	DNA 3'-5' helicase OS=Mycolicibacterium smegmatis (strain ATCC 700084 / mc(2)155) OX=246196 GN=MSMEG_1952 PE=3 SV=1	0	FALSE	8.499	5	3	3	3	1	716	77.8	6.18	3.97	3			0.01			3.42506e-17			1143049				Not Found	High	High	Not Found	Not Found	Not Found
FALSE	High	Master Protein	A0QRY6	MSMEG_1284	vapC	Ribonuclease VapC OS=Mycolicibacterium smegmatis (strain ATCC 700084 / mc(2)155) OX=246196 GN=vapC PE=1 SV=1	0	FALSE	8.489	20	2	3	2	1	129	13.9	5.11	4.7	2													Peak Found	High	High	Peak Found	Not Found	Peak Found
FALSE	High	Master Protein	A0R2I8	MSMEG_5130	MSMEG_5130	Probable monoacyl phosphatidylinositol tetramannoside-binding protein LpqW OS=Mycolicibacterium smegmatis (strain ATCC 700084 / mc(2)155) OX=246196 GN=MSMEG_5130 PE=1 SV=1	0	FALSE	8.458	5	3	7	3	1	627	65.6	4.79	12.29	3		0.91	0.08		0.96404	0.0113561		797578	901483		725404	71976.1	Not Found	High	High	Not Found	High	Peak Found
FALSE	High	Master Protein	A0QTR6	MSMEG_1938	MSMEG_1938	Aminoglycoside phosphotransferase OS=Mycolicibacterium smegmatis (strain ATCC 700084 / mc(2)155) OX=246196 GN=MSMEG_1938 PE=4 SV=1	0	FALSE	8.457	8	2	5	2	1	284	30.8	7.69	14.17	2			0.01			3.42506e-17			1.16134e+06				Not Found	High	High	Not Found	High	Not Found
FALSE	High	Master Protein	A0R2Y3	MSMEG_5275	MSMEG_5275	Permease of the major facilitator superfamily protein OS=Mycolicibacterium smegmatis (strain ATCC 700084 / mc(2)155) OX=246196 GN=MSMEG_5275 PE=4 SV=1	0	FALSE	8.439	12	1	1	1	1	278	29.3	8.1	4.24	1	0.01			5.40678e-17			188467						High	Not Found	Not Found	Not Found	Not Found	Not Found
FALSE	High	Master Protein	A0QV51	MSMEG_2449	mmsA	methylmalonate-semialdehyde dehydrogenase (CoA acylating) OS=Mycolicibacterium smegmatis (strain ATCC 700084 / mc(2)155) OX=246196 GN=mmsA PE=4 SV=1	0	FALSE	8.433	4	2	5	2	1	497	52.2	5.35	4.73	2													High	High	High	Not Found	Peak Found	Peak Found
FALSE	High	Master Protein	A0QTL9	MSMEG_1891	MSMEG_1891	Abasic site processing protein OS=Mycolicibacterium smegmatis (strain ATCC 700084 / mc(2)155) OX=246196 GN=MSMEG_1891 PE=3 SV=1	0	FALSE	8.404	21	3	3	3	1	262	28.7	5.55	4.54	3													High	Not Found	High	Not Found	Not Found	High
FALSE	High	Master Protein	A0QQ98	MSMEG_0678	dcd	dCTP deaminase, dUMP-forming OS=Mycolicibacterium smegmatis (strain ATCC 700084 / mc(2)155) OX=246196 GN=dcd PE=1 SV=1	0	FALSE	8.398	9	1	4	1	1	189	20.6	5.81	11.07	1		100	0.01		3.40992e-17	3.42506e-17			534248		554211		Not Found	High	High	Not Found	High	Not Found
[truncated: 571 more rows]

## Sheet: Table S5
Table S5: List of Proteins detected in SBP-HA-S TAG Samples analysed by Mass spectrometry
[truncated: 825 more rows]
